# Supplementary material for: A new triclinic polymorph of 6,6′-{(1E,1E′)-[(1,2-di­phenyl­ethane-1,2-di­yl)bis­(aza­neylyl­idene)]bis­(methane­ylyl­idene)}bis­(2-chloro­phenol)
Source: Acta Crystallogr E Crystallogr Commun. 2025 Oct 17;81(Pt 11):1023–7. doi: 10.1107/S2056989025008850 (PMC12589836; doi:10.1107/S2056989025008850)
Supplement: Supplementary file 1 [file e-81-01023-sup1.cif]

##############################################################################
#                                                                            #
# This CIF contains the data in a paper accepted for publication in          #
# Acta Crystallographica Section E. It conforms to the requirements of       #
# Notes for Authors for Acta Crystallographica Section E, and has been       #
# peer reviewed under the auspices of the IUCr Commission on Journals.       #
#                                                                            #
# Full details of the Crystallographic Information File format               #
# are given in the paper "The Crystallographic Information File (CIF):       #
# a New Standard Archive File for Crystallography" by S. R. Hall, F. H.      #
# Allen and I. D. Brown [Acta Cryst. (1991), A47, 655-685].                  #
#                                                                            #
# The current version of the core CIF dictionary is obtainable from          #
# ftp://ftp.iucr.org/pub/cif_core.dic.                                       #
#                                                                            #
# Software is freely available for graphical display of the structure(s)     #
# in this CIF. For information consult the CIF software page                 #
# http://www.iucr.org/resources/cif/software.                                #
#                                                                            #
# This file may be used for bona fide research purposes within the           #
# scientific community so long as proper attribution is given to the journal # 
# article from which it was obtained.                                        #
#                                                                            #
##############################################################################
data_global
_audit_creation_method     'APEX4 v2022.10-0'
_journal_date_recd_electronic     2025-09-09
_journal_date_accepted     2025-10-11
_journal_name_full     'Acta Crystallographica, Section E'
_journal_year     2025
_journal_volume     81
_journal_issue     11
_journal_page_first     0
_journal_page_last     0
_journal_paper_category     GO
_journal_paper_doi     10.1107/S2056989025008850
_journal_coeditor_code     OX2018
_publ_contact_author_name     'Takashiro Akitsu'
_publ_contact_author_address
;
Department of Chemistry, Faculty of Science, Tokyo University of Science, 1-3
Kagurazaka, Shinjuku-ku, Tokyo 162-8601, Japan
;
_publ_contact_author_email     'akitsu2@rs.tus.ac.jp'
_publ_contact_author_fax     ?
_publ_contact_author_phone     ?
_publ_section_title
;\
A new triclinic polymorph of
6,6'-{(1<i>E</i>,1<i>E</i>')-[(1,2-diphenylethane-1,2-diyl)\
bis(azaneylylidene)]bis(methaneylylidene)}bis(2-chlorophenol)
;
_publ_section_title_footnote     .
loop_
    _publ_author_name
    _publ_author_footnote
    _publ_author_address
    'Iwatani, Marika' .
;
Department of Chemistry, Faculty of Science, Tokyo University of Science,
1-3 Kagurazaka, Shinjuku-ku, Tokyo 162-8601,
Japan
;
    'Nakane, Daisuke' .
;
Department of Chemistry, Faculty of Science, Tokyo University of Science,
1-3 Kagurazaka, Shinjuku-ku, Tokyo 162-8601,
Japan
;
    'Akitsu, Takashiro' .
;
Department of Chemistry, Faculty of Science, Tokyo University of Science,
1-3 Kagurazaka, Shinjuku-ku, Tokyo 162-8601,
Japan
;
_publ_section_synopsis
;
The polymorphism of the title salen-type compound synthesized from
<i>racemic</i>-(+/-)-1,2-diphenylethylenediamine and 3-chlorosalicylaldehyde is
reported
;
data_I
_chemical_name_systematic
;\
6,6'-{(1<i>E</i>,1<i>E</i>')-[(1,2-Diphenylethane-1,2-diyl)\
bis(azaneylylidene)]bis(methaneylylidene)}bis(2-chlorophenol)
;
_chemical_name_common
;\
2-Chloro-6-[(1<i>E</i>)-({2-[(<i>E</i>)-[(3-chloro-2-hydroxyphenyl)\
methylidene]amino]-1,2-diphenylethyl}imino)methyl]phenol
;
_chemical_formula_moiety     'C28 H22 Cl2 N2 O2'
_chemical_formula_sum     'C28 H22 Cl2 N2 O2'
_chemical_formula_iupac     'C28 H22 Cl2 N2 O2'
_chemical_formula_weight     489.37
_chemical_melting_point     ?
_space_group_crystal_system     triclinic
_space_group_name_H-M_alt     'P -1'
_space_group_name_Hall     '-P 1'
loop_
    _space_group_symop_operation_xyz
    'x, y, z'
    '-x, -y, -z'
_cell_length_a     9.8543(15)
_cell_length_b     11.1140(17)
_cell_length_c     11.4288(18)
_cell_angle_alpha     86.563(5)
_cell_angle_beta     74.417(5)
_cell_angle_gamma     82.951(5)
_cell_volume     1196.1(3)
_cell_formula_units_Z     2
_cell_measurement_reflns_used     7076
_cell_measurement_theta_min     2.5779
_cell_measurement_theta_max     22.3862
_cell_measurement_temperature     90.(2)
_exptl_crystal_description     plate
_exptl_crystal_colour     yellow
_exptl_crystal_size_max     0.800
_exptl_crystal_size_mid     0.300
_exptl_crystal_size_min     0.300
_exptl_crystal_density_diffrn     1.359
_exptl_crystal_density_meas     ?
_exptl_crystal_density_method     'not measured'
_exptl_crystal_F_000     508
_exptl_absorpt_coefficient_mu     0.300
_exptl_absorpt_correction_type     multi-scan
_exptl_absorpt_process_details
;
(SADABS; Krause <i>et al.</i>,  2015)
;
_exptl_absorpt_correction_T_min     0.70
_exptl_absorpt_correction_T_max     0.92
_exptl_special_details     ?
_diffrn_ambient_temperature     90.(2)
_diffrn_source     ?
_diffrn_source_power     ?
_diffrn_source_voltage     ?
_diffrn_source_current     ?
_diffrn_radiation_type     MoK\a
_diffrn_radiation_wavelength     0.71073
_diffrn_radiation_monochromator     ?
_diffrn_measurement_device_type     'Bruker D8 QUEST'
_diffrn_measurement_device     ?
_diffrn_measurement_method     '\f and \w scans'
_diffrn_detector_area_resol_mean     7.3910
_diffrn_reflns_number     7500
_diffrn_reflns_av_R_equivalents     0.0567
_diffrn_reflns_av_unetI/netI     0.0811
_diffrn_reflns_theta_min     1.85
_diffrn_reflns_theta_max     22.39
_diffrn_reflns_theta_full     22.39
_diffrn_measured_fraction_theta_max     0.944
_diffrn_measured_fraction_theta_full     0.997
_diffrn_reflns_limit_h_min     -10
_diffrn_reflns_limit_h_max     10
_diffrn_reflns_limit_k_min     -11
_diffrn_reflns_limit_k_max     11
_diffrn_reflns_limit_l_min     -12
_diffrn_reflns_limit_l_max     12
_diffrn_radiation_probe     ?
_refine_special_details
;
;
_reflns_number_total     2909
_reflns_number_gt     2808
_reflns_threshold_expression     'I > 2\s(I)'
_refine_ls_structure_factor_coef     Fsqd
_refine_ls_matrix_type     full
_refine_ls_R_factor_all     0.0785
_refine_ls_R_factor_gt     0.0779
_refine_ls_wR_factor_gt     0.1762
_refine_ls_wR_factor_ref     0.1777
_refine_ls_goodness_of_fit_ref     1.139
_refine_ls_restrained_S_all     1.139
_refine_ls_number_reflns     2909
_refine_ls_number_parameters     309
_refine_ls_number_restraints     0
_refine_ls_number_constraints     ?
_refine_ls_hydrogen_treatment     mixed
_refine_ls_weighting_scheme     calc
_refine_ls_weighting_details
              'w=1/[\s^2^(Fo^2^)+(0.1181P)^2^+0.4041P] where P=(Fo^2^+2Fc^2^)/3'
_atom_sites_solution_hydrogens     geom
_atom_sites_solution_primary     ?
_atom_sites_solution_secondary     ?
_refine_ls_shift/su_max     0.000
_refine_ls_shift/su_mean     0.000
_refine_diff_density_max     0.780
_refine_diff_density_min     -0.558
_refine_ls_extinction_method     none
_refine_ls_extinction_coef     ?
loop_
    _atom_type_symbol
    _atom_type_description
    _atom_type_scat_dispersion_real
    _atom_type_scat_dispersion_imag
    _atom_type_scat_source
    C C 0.0033 0.0016 'International Tables Vol C Tables 4.2.6.8 and 6.1.1.4'
    H H 0.0000 0.0000 'International Tables Vol C Tables 4.2.6.8 and 6.1.1.4'
    Cl Cl 0.1484 0.1585 'International Tables Vol C Tables 4.2.6.8 and 6.1.1.4'
    N N 0.0061 0.0033 'International Tables Vol C Tables 4.2.6.8 and 6.1.1.4'
    O O 0.0106 0.0060 'International Tables Vol C Tables 4.2.6.8 and 6.1.1.4'
_computing_data_collection
;
APEX4 (Bruker, 2019)
;
_computing_cell_refinement
;
SAINT V8.40B (Bruker, 2019)
;
_computing_data_reduction
;
SAINT V8.40B (Bruker, 2019)
;
_computing_structure_solution
;
<i>SHELXT2018/2</i> (Sheldrick, 2015a)
;
_computing_structure_refinement
;
<i>SHELXL2019/1</i> (Sheldrick, 2015b)
;
_computing_molecular_graphics
;
shelXle <i>ShelXle</i> (H\"ubschle <i>et al.</i>,  2011)
;
_computing_publication_material     ?
loop_
    _atom_site_type_symbol
    _atom_site_label
    _atom_site_fract_x
    _atom_site_fract_y
    _atom_site_fract_z
    _atom_site_U_iso_or_equiv
    _atom_site_adp_type
    _atom_site_calc_flag
    _atom_site_occupancy
    _atom_site_disorder_assembly
    _atom_site_disorder_group
    Cl Cl33 0.69894(7) 0.77330(6) 0.10865(5) 0.0321(3) Uani d 1 . .
    Cl Cl34 0.48781(7) 0.21930(6) 0.10402(6) 0.0386(3) Uani d 1 . .
    O O29 0.70703(17) 0.59076(14) 0.30123(15) 0.0236(5) Uani d 1 . .
    H H29 0.707911 0.541261 0.359594 0.068(12) Uiso calc 1 . .
    O O30 0.58282(17) 0.26535(16) 0.31484(15) 0.0267(5) Uani d 1 . .
    H H30 0.614604 0.279211 0.373340 0.066(12) Uiso calc 1 . .
    N N31 0.72307(19) 0.51873(17) 0.51494(17) 0.0183(5) Uani d 1 . .
    N N32 0.77316(19) 0.28700(16) 0.42902(17) 0.0183(5) Uani d 1 . .
    C C1 0.9058(3) 0.4613(2) 0.7130(2) 0.0220(6) Uani d 1 . .
    H H1 0.977177 0.452213 0.638356 0.026000 Uiso calc 1 . .
    C C12 0.7867(3) -0.0137(2) 0.7700(2) 0.0238(6) Uani d 1 . .
    H H12 0.779742 -0.084463 0.821244 0.029000 Uiso calc 1 . .
    C C13 0.6670(3) 0.0463(2) 0.7423(2) 0.0234(6) Uani d 1 . .
    H H13 0.577598 0.016854 0.775207 0.028000 Uiso calc 1 . .
    C C14 0.6770(2) 0.1492(2) 0.6668(2) 0.0214(6) Uani d 1 . .
    H H14 0.594582 0.189105 0.647407 0.026000 Uiso calc 1 . .
    C C15 0.8672(2) 0.2710(2) 0.3286(2) 0.0179(6) Uani d 1 . .
    H H15 0.963560 0.274867 0.326773 0.021000 Uiso calc 1 . .
    C C16 0.8330(3) 0.24711(19) 0.2164(2) 0.0195(6) Uani d 1 . .
    C C17 0.9410(3) 0.2246(2) 0.1100(2) 0.0264(6) Uani d 1 . .
    H H17 1.036817 0.227321 0.110552 0.032000 Uiso calc 1 . .
    C C18 0.9104(3) 0.1985(2) 0.0043(2) 0.0325(7) Uani d 1 . .
    H H18 0.984757 0.182025 -0.067299 0.039000 Uiso calc 1 . .
    C C19 0.7710(3) 0.1964(2) 0.0027(2) 0.0307(7) Uani d 1 . .
    H H19 0.749397 0.178877 -0.070156 0.037000 Uiso calc 1 . .
    C C20 0.6632(3) 0.2197(2) 0.1067(2) 0.0253(6) Uani d 1 . .
    C C21 0.6908(3) 0.24488(19) 0.2153(2) 0.0207(6) Uani d 1 . .
    C C22 0.7105(2) 0.6290(2) 0.5464(2) 0.0180(6) Uani d 1 . .
    H H22 0.705884 0.646557 0.627801 0.022000 Uiso calc 1 . .
    C C23 0.7031(2) 0.7283(2) 0.4572(2) 0.0174(6) Uani d 1 . .
    C C24 0.6948(2) 0.8487(2) 0.4918(2) 0.0215(6) Uani d 1 . .
    H H24 0.691537 0.864924 0.573228 0.026000 Uiso calc 1 . .
    C C25 0.6914(2) 0.9436(2) 0.4090(2) 0.0236(6) Uani d 1 . .
    H H25 0.685739 1.024745 0.433281 0.028000 Uiso calc 1 . .
    C C26 0.6962(2) 0.9203(2) 0.2899(2) 0.0236(6) Uani d 1 . .
    H H26 0.695707 0.985296 0.232084 0.028000 Uiso calc 1 . .
    C C27 0.7018(2) 0.8019(2) 0.2556(2) 0.0216(6) Uani d 1 . .
    C C28 0.7046(2) 0.7043(2) 0.3380(2) 0.0186(6) Uani d 1 . .
    C C2 0.9419(3) 0.4896(2) 0.8163(2) 0.0248(6) Uani d 1 . .
    H H2 1.037668 0.498182 0.812667 0.030000 Uiso calc 1 . .
    C C3 0.8383(3) 0.5054(2) 0.9247(2) 0.0274(6) Uani d 1 . .
    H H3 0.862207 0.526466 0.995457 0.033000 Uiso calc 1 . .
    C C4 0.6999(3) 0.4904(2) 0.9294(2) 0.0304(7) Uani d 1 . .
    H H4 0.628617 0.500581 1.003883 0.036000 Uiso calc 1 . .
    C C5 0.6643(3) 0.4606(2) 0.8265(2) 0.0261(6) Uani d 1 . .
    H H5 0.568705 0.450108 0.831112 0.031000 Uiso calc 1 . .
    C C6 0.7664(2) 0.4459(2) 0.7168(2) 0.0185(6) Uani d 1 . .
    C C7 0.7240(2) 0.4172(2) 0.6047(2) 0.0181(6) Uani d 1 . .
    H H7 0.625043 0.394426 0.632597 0.022000 Uiso calc 1 . .
    C C8 0.8179(2) 0.3074(2) 0.5376(2) 0.0167(6) Uani d 1 . .
    H H8 0.918827 0.325516 0.512654 0.020000 Uiso calc 1 . .
    C C9 0.8068(2) 0.1941(2) 0.6193(2) 0.0171(6) Uani d 1 . .
    C C10 0.9253(3) 0.1342(2) 0.6481(2) 0.0236(6) Uani d 1 . .
    H H10 1.014514 0.164461 0.616680 0.028000 Uiso calc 1 . .
    C C11 0.9160(3) 0.0300(2) 0.7228(2) 0.0270(6) Uani d 1 . .
    H H11 0.998589 -0.010831 0.741072 0.032000 Uiso calc 1 . .
loop_
    _atom_site_aniso_label
    _atom_site_aniso_U_11
    _atom_site_aniso_U_22
    _atom_site_aniso_U_33
    _atom_site_aniso_U_12
    _atom_site_aniso_U_13
    _atom_site_aniso_U_23
    Cl33 0.0450(5) 0.0330(5) 0.0197(5) -0.0019(3) -0.0125(3) 0.0016(3)
    Cl34 0.0431(5) 0.0379(5) 0.0479(6) -0.0175(4) -0.0315(4) 0.0108(4)
    O29 0.0337(10) 0.0160(9) 0.0221(10) -0.0004(7) -0.0094(8) -0.0029(8)
    O30 0.0221(10) 0.0335(11) 0.0255(11) -0.0067(8) -0.0072(8) 0.0025(8)
    N31 0.0189(10) 0.0160(11) 0.0199(11) -0.0015(8) -0.0048(9) -0.0009(8)
    N32 0.0209(11) 0.0132(10) 0.0207(11) -0.0014(8) -0.0053(9) 0.0002(8)
    C1 0.0250(13) 0.0214(13) 0.0189(13) -0.0035(10) -0.0039(11) -0.0020(10)
    C12 0.0317(14) 0.0166(13) 0.0244(14) -0.0037(11) -0.0098(11) 0.0019(10)
    C13 0.0229(13) 0.0196(13) 0.0288(14) -0.0063(10) -0.0076(11) 0.0008(10)
    C14 0.0198(13) 0.0190(13) 0.0270(14) -0.0017(10) -0.0090(11) -0.0009(10)
    C15 0.0178(12) 0.0128(12) 0.0218(14) -0.0009(9) -0.0035(11) -0.0004(9)
    C16 0.0263(13) 0.0103(12) 0.0221(14) -0.0002(10) -0.0075(11) 0.0006(9)
    C17 0.0291(14) 0.0243(14) 0.0241(15) 0.0036(11) -0.0067(12) -0.0030(11)
    C18 0.0443(17) 0.0313(15) 0.0205(14) 0.0075(12) -0.0101(12) -0.0057(11)
    C19 0.0528(18) 0.0196(14) 0.0248(15) 0.0010(12) -0.0204(13) -0.0040(11)
    C20 0.0388(16) 0.0120(12) 0.0311(15) -0.0058(11) -0.0191(13) 0.0036(10)
    C21 0.0275(14) 0.0094(12) 0.0255(14) -0.0021(10) -0.0084(11) 0.0029(10)
    C22 0.0150(12) 0.0199(13) 0.0184(13) -0.0014(9) -0.0031(10) -0.0027(10)
    C23 0.0126(11) 0.0177(12) 0.0205(13) 0.0006(9) -0.0026(10) -0.0020(10)
    C24 0.0191(13) 0.0194(13) 0.0260(14) -0.0001(10) -0.0061(10) -0.0034(10)
    C25 0.0231(13) 0.0164(13) 0.0317(15) -0.0025(10) -0.0076(11) -0.0015(10)
    C26 0.0201(12) 0.0187(13) 0.0311(15) -0.0008(10) -0.0073(11) 0.0058(10)
    C27 0.0183(12) 0.0242(14) 0.0220(14) -0.0007(10) -0.0059(10) 0.0012(10)
    C28 0.0117(12) 0.0190(13) 0.0244(14) 0.0003(9) -0.0038(10) -0.0044(10)
    C2 0.0293(14) 0.0189(13) 0.0280(15) -0.0028(11) -0.0106(12) -0.0011(10)
    C3 0.0413(17) 0.0211(13) 0.0215(14) 0.0039(11) -0.0141(12) -0.0028(10)
    C4 0.0343(16) 0.0372(15) 0.0156(13) 0.0053(12) -0.0030(11) -0.0049(11)
    C5 0.0229(13) 0.0287(14) 0.0232(14) 0.0006(11) -0.0019(11) -0.0006(11)
    C6 0.0239(13) 0.0108(12) 0.0191(13) 0.0007(9) -0.0040(10) 0.0009(9)
    C7 0.0176(12) 0.0160(12) 0.0203(13) -0.0027(9) -0.0045(10) 0.0004(10)
    C8 0.0161(12) 0.0172(12) 0.0171(13) -0.0021(9) -0.0046(10) -0.0015(9)
    C9 0.0203(12) 0.0144(12) 0.0165(12) -0.0005(9) -0.0043(10) -0.0063(9)
    C10 0.0193(13) 0.0210(14) 0.0302(14) -0.0032(10) -0.0050(11) -0.0019(11)
    C11 0.0248(14) 0.0226(14) 0.0351(16) 0.0024(11) -0.0132(12) 0.0013(11)
_geom_special_details
;
All esds (except the esd in the dihedral angle between two l.s. planes)
are estimated using the full covariance matrix.  The cell esds are taken
into account individually in the estimation of esds in distances, angles
and torsion angles; correlations between esds in cell parameters are only
used when they are defined by crystal symmetry.  An approximate (isotropic)
treatment of cell esds is used for estimating esds involving l.s. planes.
;
loop_
    _geom_bond_atom_site_label_1
    _geom_bond_atom_site_label_2
    _geom_bond_site_symmetry_2
    _geom_bond_distance
    _geom_bond_publ_flag
    Cl33 C27 . 1.736(2) ?
    Cl34 C20 . 1.738(3) ?
    O29 C28 . 1.349(3) ?
    O30 C21 . 1.341(3) ?
    N31 C22 . 1.280(3) ?
    N31 C7 . 1.479(3) ?
    N32 C15 . 1.273(3) ?
    N32 C8 . 1.463(3) ?
    C1 C2 . 1.385(4) ?
    C1 C6 . 1.394(4) ?
    C12 C11 . 1.379(4) ?
    C12 C13 . 1.385(4) ?
    C13 C14 . 1.388(4) ?
    C14 C9 . 1.390(3) ?
    C15 C16 . 1.457(3) ?
    C16 C17 . 1.397(4) ?
    C16 C21 . 1.409(4) ?
    C17 C18 . 1.376(4) ?
    C18 C19 . 1.382(4) ?
    C19 C20 . 1.378(4) ?
    C20 C21 . 1.390(4) ?
    C22 C23 . 1.465(3) ?
    C23 C28 . 1.399(3) ?
    C23 C24 . 1.405(3) ?
    C24 C25 . 1.378(4) ?
    C25 C26 . 1.388(4) ?
    C26 C27 . 1.386(4) ?
    C27 C28 . 1.396(4) ?
    C2 C3 . 1.382(4) ?
    C3 C4 . 1.381(4) ?
    C4 C5 . 1.383(4) ?
    C5 C6 . 1.385(4) ?
    C6 C7 . 1.513(3) ?
    C7 C8 . 1.545(3) ?
    C8 C9 . 1.519(3) ?
    C9 C10 . 1.381(3) ?
    C10 C11 . 1.394(4) ?
loop_
    _geom_angle_atom_site_label_1
    _geom_angle_atom_site_label_2
    _geom_angle_atom_site_label_3
    _geom_angle_site_symmetry_1
    _geom_angle_site_symmetry_3
    _geom_angle
    _geom_angle_publ_flag
    C22 N31 C7 . . 121.14(19) ?
    C15 N32 C8 . . 118.73(19) ?
    C2 C1 C6 . . 121.0(2) ?
    C11 C12 C13 . . 119.5(2) ?
    C12 C13 C14 . . 120.3(2) ?
    C13 C14 C9 . . 120.5(2) ?
    N32 C15 C16 . . 122.6(2) ?
    C17 C16 C21 . . 119.7(2) ?
    C17 C16 C15 . . 120.3(2) ?
    C21 C16 C15 . . 120.1(2) ?
    C18 C17 C16 . . 120.8(2) ?
    C17 C18 C19 . . 119.7(2) ?
    C20 C19 C18 . . 120.1(2) ?
    C19 C20 C21 . . 121.6(2) ?
    C19 C20 Cl34 . . 120.1(2) ?
    C21 C20 Cl34 . . 118.4(2) ?
    O30 C21 C20 . . 119.6(2) ?
    O30 C21 C16 . . 122.2(2) ?
    C20 C21 C16 . . 118.1(2) ?
    N31 C22 C23 . . 120.2(2) ?
    C28 C23 C24 . . 119.8(2) ?
    C28 C23 C22 . . 120.7(2) ?
    C24 C23 C22 . . 119.6(2) ?
    C25 C24 C23 . . 120.8(2) ?
    C24 C25 C26 . . 119.8(2) ?
    C27 C26 C25 . . 119.8(2) ?
    C26 C27 C28 . . 121.4(2) ?
    C26 C27 Cl33 . . 119.82(19) ?
    C28 C27 Cl33 . . 118.69(18) ?
    O29 C28 C27 . . 119.4(2) ?
    O29 C28 C23 . . 122.2(2) ?
    C27 C28 C23 . . 118.4(2) ?
    C3 C2 C1 . . 119.9(2) ?
    C4 C3 C2 . . 119.5(2) ?
    C3 C4 C5 . . 120.6(2) ?
    C4 C5 C6 . . 120.7(2) ?
    C5 C6 C1 . . 118.3(2) ?
    C5 C6 C7 . . 119.7(2) ?
    C1 C6 C7 . . 122.0(2) ?
    N31 C7 C6 . . 115.14(18) ?
    N31 C7 C8 . . 107.84(18) ?
    C6 C7 C8 . . 112.28(19) ?
    N32 C8 C9 . . 109.64(17) ?
    N32 C8 C7 . . 109.18(18) ?
    C9 C8 C7 . . 110.89(18) ?
    C10 C9 C14 . . 118.8(2) ?
    C10 C9 C8 . . 120.6(2) ?
    C14 C9 C8 . . 120.6(2) ?
    C9 C10 C11 . . 120.9(2) ?
    C12 C11 C10 . . 120.0(2) ?
loop_
    _geom_hbond_atom_site_label_D
    _geom_hbond_atom_site_label_H
    _geom_hbond_atom_site_label_A
    _geom_hbond_site_symmetry_A
    _geom_hbond_distance_DH
    _geom_hbond_distance_HA
    _geom_hbond_distance_DA
    _geom_hbond_angle_DHA
    _geom_hbond_publ_flag
    O29 H29 N31 . 0.84 1.82 2.564(3) 146.5 yes
    O30 H30 N32 . 0.84 1.85 2.597(3) 147.0 yes
_shelx_hkl_file
;
  -1   0   0  185.28   18.80
   1   0   0  226.28   18.60
  -2   0   0 6945.90  511.35
   2   0   0 5747.83  510.85
  -3   0   0 2114.39  168.08
   3   0   0 1952.90  168.18
  -4   0   0  849.32   69.19
   4   0   0  698.43   68.79
  -5   0   0 3690.03  290.17
   5   0   0 3355.96  290.87
  -6   0   0  101.29    8.20
  -7   0   0   52.49    4.10
   7   0   0   50.89    4.10
   7   0   0   47.40    4.30
   7   0   0   50.19    4.50
   8   0   0  545.25   44.20
   9   0   0   55.19    4.50
   9   0   0   48.20    4.70
  10   0   0  255.97   20.80
   9  -1   0   15.10    1.70
   9  -1   0   14.50    1.80
   9  -1   0   14.90    1.30
   8  -1   0   19.30    1.90
   8  -1   0   19.60    1.70
  -8   1   0   20.70    1.70
   5  -1   0   11.70    1.30
   5  -1   0   13.70    1.10
   5  -1   0   10.30    1.00
  -5   1   0   11.90    1.00
   1  -1   0  589.94   52.59
  -1   1   0  675.43   53.09
  -1  -1   0  112.89   14.10
   1   1   0  108.19   14.10
  -2  -1   0 4071.29  314.97
   2   1   0 3601.74  314.37
  -3  -1   0 1156.28  100.69
   3   1   0 1119.99  100.99
   4   1   0  907.41   84.69
   5   1   0    9.20    1.00
   5   1   0    9.80    0.80
  -6  -1   0 2186.28  171.08
   6   1   0 1701.63  169.38
  -8  -1   0  193.58   14.80
   8   1   0  179.88   14.90
   8   1   0  174.38   14.70
  -9  -1   0   81.19    7.20
   9   1   0   89.69    7.40
   9   1   0   92.59    7.20
  10   1   0   79.69    6.70
  10   1   0   84.29    7.30
   9  -2   0   47.50    3.70
   9  -2   0   41.70    3.90
   8  -2   0   19.70    2.20
   8  -2   0   21.60    1.90
   7  -2   0    5.50    0.70
   7  -2   0    7.00    1.10
   7  -2   0    6.10    0.60
   6  -2   0  116.49    9.50
   5  -2   0   26.30    2.20
   5  -2   0   26.70    2.50
   5  -2   0   27.30    2.30
   4  -2   0  196.18   16.00
   3  -2   0   33.10    2.80
   3  -2   0   33.40    2.80
   3  -2   0   30.10    3.00
  -3   2   0   37.60    2.90
  -3   2   0   38.40    3.10
   2  -2   0   46.80    4.00
   1  -2   0  869.61   69.59
  -1   2   0  707.43   69.19
   0  -2   0 2070.29  165.58
   0   2   0 1858.61  165.38
  -1  -2   0  504.25   51.19
   1   2   0  552.44   52.69
  -2  -2   0    8.40    0.70
   2   2   0    7.70    0.80
   2   2   0    8.10    0.70
   2   2   0    7.80    0.70
  -3  -2   0  527.25   53.49
   3   2   0  478.15   53.39
  -4  -2   0    0.10    0.10
   4   2   0    0.30    0.10
   4   2   0    0.20    0.10
  -5  -2   0   32.00    3.00
   5   2   0   40.80    3.00
   5   2   0   36.10    3.10
  -6  -2   0   86.39    7.60
   6   2   0   91.59    7.80
   6   2   0  104.69    7.70
  -7  -2   0   11.80    1.20
   7   2   0   12.10    1.10
   7   2   0   15.30    1.30
  -8  -2   0    5.50    0.60
   8   2   0    7.20    0.80
   8   2   0    5.60    0.60
   9   2   0    8.80    1.10
   9   2   0    9.10    0.90
  10   2   0  110.99    9.30
  10   2   0  118.39    9.90
   9  -3   0    3.10    0.80
   9  -3   0    3.70    0.60
   9  -3   0    3.90    0.50
   8  -3   0   53.99    5.40
   8  -3   0   62.89    5.10
   8  -3   0   64.89    5.00
   7  -3   0    7.10    0.60
   7  -3   0    6.20    0.70
   7  -3   0    5.70    1.00
   6  -3   0    4.90    0.60
   6  -3   0    4.40    0.80
   6  -3   0    4.90    0.50
   5  -3   0  104.19    9.60
  -5   3   0  125.79    9.70
   4  -3   0  260.07   21.20
   3  -3   0   65.89    5.50
  -3   3   0   67.49    5.50
  -3   3   0   68.99    5.80
   2  -3   0   76.29    6.00
  -2   3   0   67.69    6.10
   1  -3   0  229.98   27.40
   0  -3   0 2845.42  236.58
   0   3   0 2764.82  237.58
  -1  -3   0  310.57   36.00
   1   3   0  264.67   35.60
  -2  -3   0  166.38   27.00
   2   3   0  178.28   28.50
   3   3   0   58.99    4.90
   4   3   0   68.49    6.40
   4   3   0   87.99    6.50
  -5  -3   0  681.63   73.79
   5   3   0  636.94   73.79
   6   3   0  144.29   12.80
   6   3   0  169.98   12.80
  -7  -3   0   20.10    1.90
   7   3   0   24.50    2.20
   7   3   0   23.90    1.90
   7   3   0   21.30    2.10
  -8  -3   0   11.10    1.00
   8   3   0   12.40    1.20
   8   3   0   10.30    1.00
   8   3   0    9.90    1.20
  -9  -3   0   43.10    3.60
   9   3   0   41.00    3.90
   9   3   0   44.90    3.80
 -10  -3   0   27.60    2.50
  10   3   0   31.00    2.80
   9  -4   0   16.20    1.50
   9  -4   0   18.70    1.70
   9  -4   0   15.90    2.00
   8  -4   0   65.89    5.50
   7  -4   0    3.60    0.50
   7  -4   0    3.10    0.80
   7  -4   0    3.40    0.40
   6  -4   0   98.19    8.80
   6  -4   0  101.99    8.40
   6  -4   0  100.59    8.40
  -6   4   0  114.09    8.90
   5  -4   0   18.30    2.00
   5  -4   0   22.50    1.80
   5  -4   0   19.80    1.70
   4  -4   0   72.39    6.20
   4  -4   0   78.99    6.20
  -4   4   0   79.99    6.70
   3  -4   0   38.30    3.10
  -3   4   0   37.40    3.50
  -2   4   0    4.20    0.70
   0  -4   0 5634.84  479.45
   0   4   0 5981.90  483.05
   1   4   0  208.58   34.00
   2   4   0   88.29    7.20
  -3  -4   0    7.90    0.90
   3   4   0   10.50    0.80
   3   4   0    8.40    0.90
  -4  -4   0   15.60    1.30
   4   4   0   16.80    1.50
   4   4   0   13.60    1.40
   5   4   0  104.39    8.70
  -6  -4   0    0.20    0.10
   6   4   0    0.30    0.20
   6   4   0    0.10    0.20
   6   4   0    0.30    0.10
  -7  -4   0    5.00    0.60
   7   4   0    5.00    0.70
   7   4   0    5.20    0.50
   7   4   0    4.10    0.60
  -8  -4   0    0.00    0.10
   8   4   0    0.10    0.10
   8   4   0    0.30    0.30
   8   4   0    0.10    0.20
  -9  -4   0    0.20    0.20
   9   4   0    0.10    0.20
   9   4   0    0.30    0.20
   8  -5   0    7.10    0.80
   8  -5   0    8.10    1.20
   8  -5   0    8.00    0.80
   7  -5   0    0.30    0.10
   7  -5   0    0.40    0.20
   7  -5   0    0.20    0.30
   6  -5   0    7.20    1.00
   6  -5   0    7.00    0.70
  -6   5   0    8.00    1.20
   5  -5   0   38.90    3.20
   5  -5   0   42.20    3.20
   5  -5   0   33.70    3.50
  -5   5   0   41.00    3.80
   4  -5   0  153.48   13.40
  -4   5   0  171.78   13.60
  -2   5   0   12.20    1.40
   1  -5   0  474.65   52.89
  -1   5   0  408.76   53.69
   0  -5   0  284.97   39.10
   0   5   0  256.87   39.80
  -1  -5   0   20.70    1.90
  -1  -5   0   21.80    1.70
   1   5   0   20.00    1.70
   1   5   0   19.00    1.70
   2   5   0   45.80    3.70
   2   5   0   38.60    3.60
   2   5   0   45.60    3.50
   3   5   0  144.69   11.70
  -4  -5   0  109.69    8.30
   4   5   0   95.89    8.40
   5   5   0  145.19   11.90
  -6  -5   0  121.69    9.60
   6   5   0  102.99    9.70
   6   5   0  128.29    9.80
  -7  -5   0  145.09   11.10
   7   5   0  130.39   11.00
   7   5   0  133.29   11.30
  -8  -5   0    0.80    0.20
   8   5   0    0.90    0.60
   8   5   0    1.30    0.40
   8   5   0    0.70    0.30
  -9  -5   0    0.10    0.20
   9   5   0    0.20    0.10
   9   5   0    0.20    0.30
   8  -6   0    1.40    0.60
   8  -6   0    1.00    0.20
   8  -6   0    1.30    0.30
   7  -6   0   21.40    1.90
  -7   6   0   23.50    2.60
   6  -6   0   64.99    5.40
   6  -6   0   57.49    5.40
   6  -6   0   74.69    5.90
  -6   6   0   69.59    6.10
   5  -6   0  114.59    9.60
   5  -6   0  120.49   10.00
  -5   6   0  123.59   10.30
   4  -6   0    3.80    0.70
   4  -6   0    5.00    0.40
   2  -6   0    0.40    0.10
  -2   6   0    0.20    0.20
   1  -6   0 1070.39  101.19
  -1   6   0  900.71  102.49
   0   6   0   91.89    7.90
   0   6   0  105.09    8.30
  -1  -6   0    7.30    0.80
  -1  -6   0    6.90    0.50
   1   6   0    4.90    0.60
   1   6   0    6.90    0.80
   1   6   0    5.00    0.50
   2   6   0   60.29    5.10
   2   6   0   67.49    5.40
  -3  -6   0    7.70    0.70
  -3  -6   0    8.00    1.00
   3   6   0    8.20    0.80
   3   6   0    9.20    1.00
  -4  -6   0    9.20    1.10
  -4  -6   0    9.20    0.90
   4   6   0   11.00    1.10
   4   6   0    9.40    1.20
  -5  -6   0   21.60    2.00
   5   6   0   23.90    2.20
   5   6   0   24.30    2.10
  -6  -6   0   11.10    1.00
   6   6   0   10.10    1.20
   6   6   0   10.10    0.90
   6   6   0    9.70    1.10
   7   6   0  143.39   10.70
   7   6   0  112.89   10.90
  -8  -6   0    0.40    0.20
   8   6   0    0.40    0.30
   8   6   0    0.50    0.20
   8   6   0    0.30    0.30
  -9  -6   0    8.40    0.90
   9   6   0    8.30    1.10
   7  -7   0    0.50    0.40
   7  -7   0    0.70    0.20
  -7   7   0    0.60    0.50
   6  -7   0   95.29    7.40
  -6   7   0   87.59    8.20
   5  -7   0  102.69    8.10
  -5   7   0   84.39    8.30
   3  -7   0    1.40    0.20
   3  -7   0    1.90    0.50
  -3   7   0    1.40    0.60
   2  -7   0   30.20    2.50
   1  -7   0    2.80    0.30
  -1   7   0    1.50    0.60
   0   7   0  147.39   11.90
   0   7   0  137.99   11.50
  -1  -7   0  292.17   55.79
   1   7   0  425.16   71.19
  -2  -7   0   26.10    2.20
   2   7   0   30.30    2.60
   2   7   0   24.40    2.20
   2   7   0   26.80    2.30
  -3  -7   0   12.60    1.10
  -3  -7   0   13.50    1.40
   3   7   0   13.90    1.40
   3   7   0   12.40    1.20
  -4  -7   0    1.20    0.40
  -4  -7   0    1.00    0.20
   4   7   0    1.20    0.30
   4   7   0    1.30    0.20
   4   7   0    0.90    0.30
   5   7   0  300.47   24.30
  -6  -7   0  111.99    9.20
   6   7   0  102.59    9.30
   6   7   0  124.19    9.50
  -7  -7   0   23.10    2.10
   7   7   0   26.80    2.30
   7   7   0   22.60    2.40
  -8  -7   0   38.00    3.20
   8   7   0   37.20    3.50
   6  -8   0   41.40    3.30
  -6   8   0   37.20    4.10
   5  -8   0   32.30    3.10
   4  -8   0   -0.10    0.20
   4  -8   0    0.20    0.10
  -4   8   0    0.10    0.30
   3  -8   0    8.20    1.00
   3  -8   0    6.30    0.60
   2  -8   0   50.89    4.10
   1  -8   0   16.40    1.40
   0  -8   0   21.80    1.80
   0   8   0   18.90    2.30
   0   8   0   25.50    1.80
   0   8   0   20.90    1.90
  -1  -8   0   34.60    2.90
   1   8   0   35.00    3.30
  -2  -8   0    0.90    0.20
  -2  -8   0    0.80    0.30
   2   8   0    0.60    0.10
   2   8   0    1.70    0.50
   2   8   0    0.90    0.20
  -3  -8   0    5.50    0.50
  -3  -8   0    4.90    0.80
   3   8   0    4.90    0.50
   3   8   0    5.90    0.80
   3   8   0    4.70    0.60
  -4  -8   0   51.19    4.40
   4   8   0   58.09    4.80
   4   8   0   51.69    4.50
  -5  -8   0    0.80    0.20
   5   8   0    0.90    0.30
   5   8   0    1.20    0.50
   6   8   0   65.19    5.30
   6   8   0   57.79    5.40
  -7  -8   0   28.20    2.70
   7   8   0   32.70    3.10
   7   8   0   35.40    3.00
  -8  -8   0    2.70    0.50
   8   8   0    1.90    0.60
   5  -9   0    5.00    0.50
   5  -9   0    6.60    1.00
  -5   9   0    3.50    1.10
   4  -9   0   32.40    2.70
   2  -9   0  113.99    9.20
   1  -9   0   21.10    2.00
   1  -9   0   18.20    1.60
   0  -9   0    2.80    0.70
   0   9   0    4.40    0.40
   0   9   0    3.70    0.40
  -1  -9   0    9.30    1.20
  -1  -9   0    9.50    0.90
   1   9   0    9.30    0.90
   1   9   0    9.70    1.30
  -2  -9   0   15.20    1.30
  -2  -9   0   15.00    1.70
   2   9   0   17.50    1.80
   2   9   0   14.20    1.40
  -3  -9   0   23.00    2.30
  -3  -9   0   19.70    1.90
   3   9   0   23.40    2.40
   3   9   0   24.30    1.90
   4   9   0  255.67   20.70
  -5  -9   0   44.20    4.10
   5   9   0   54.69    4.50
  -6  -9   0    1.50    0.30
   6   9   0    2.30    0.60
  -7  -9   0   43.90    4.20
   7   9   0   51.89    4.60
   7   9   0   54.79    4.50
   4 -10   0    0.80    0.50
   4 -10   0    0.20    0.10
  -4  10   0    0.40    0.50
   3 -10   0   28.90    2.40
   2 -10   0    7.70    0.70
  -2  10   0    7.20    1.40
   1 -10   0    4.10    0.80
   1 -10   0    3.40    0.40
   0 -10   0   15.60    1.70
   0 -10   0   12.70    1.20
  -1 -10   0    4.40    0.80
  -1 -10   0    3.60    0.40
   1  10   0    3.50    0.90
   1  10   0    3.80    0.50
  -2 -10   0    3.00    0.80
  -2 -10   0    2.10    0.30
   2  10   0    2.40    0.40
   2  10   0    2.80    0.80
  -3 -10   0  108.89    8.70
  -3 -10   0   88.39    8.20
   3  10   0  106.09    8.20
  -4 -10   0  306.27   24.60
   4  10   0  292.47   24.60
  -5 -10   0    4.80    0.60
   5  10   0    6.60    0.80
   5  10   0    5.60    1.00
   6  10   0    1.40    0.50
   6  10   0    2.10    0.70
   2 -11   0   24.10    2.00
   1 -11   0   26.10    2.20
   0 -11   0  106.39    8.60
  -1 -11   0    9.60    0.90
   1  11   0    9.60    0.90
   1  11   0    8.30    0.80
   1  11   0    8.10    1.40
  -2 -11   0    9.70    0.90
   2  11   0    9.90    1.00
   2  11   0    9.10    1.40
  -3 -11   0    4.20    0.50
   3  11   0    4.90    0.60
   3  11   0    5.90    1.20
  -4 -11   0    3.30    0.50
   4  11   0    4.00    0.70
   4  11  -1   74.69    6.20
   4  11  -1   71.09    6.60
   3  11  -1   53.39    4.00
   3  11  -1   47.00    4.50
  -3 -11   1   41.10    3.90
   2  11  -1   24.50    1.90
   2  11  -1   20.70    2.40
  -2 -11   1   18.50    1.80
   1  11  -1   12.90    1.10
   1  11  -1   10.40    1.60
  -1 -11   1   10.30    1.00
  -1  11  -1    7.00    1.60
   1 -11   1    8.40    0.80
  -2  11  -1    6.80    1.60
   2 -11   1    8.50    0.80
   6  10  -1  352.26   28.90
   6  10  -1  352.56   28.60
   5  10  -1  113.29    9.70
   4  10  -1  225.08   16.40
   4  10  -1  177.68   15.90
  -4 -10   1  185.48   15.80
   3  10  -1   70.49    6.00
   3  10  -1   60.69    5.50
  -3 -10   1   74.19    6.00
  -3 -10   1   61.99    5.40
   1  10  -1  204.78   16.60
   1  10  -1  192.38   16.00
   0  10  -1   19.10    2.30
   0 -10   1   22.20    1.80
   1 -10   1   76.39    6.20
  -2  10  -1   13.60    2.00
   2 -10   1   16.20    1.30
   3 -10   1   55.39    4.50
   4 -10   1  409.36   33.30
  -7  -9   1   67.89    5.70
   6   9  -1   48.20    3.90
   6   9  -1   45.20    4.10
  -6  -9   1   38.60    3.70
   5   9  -1   26.60    2.60
   5   9  -1   33.40    2.90
  -5  -9   1   27.10    2.50
   4   9  -1    1.30    0.20
   4   9  -1    1.50    0.40
   4   9  -1    1.80    0.60
  -4  -9   1    1.80    0.30
  -4  -9   1    2.00    0.60
   3   9  -1    1.50    0.20
   3   9  -1    1.10    0.40
   3   9  -1    1.40    0.30
  -3  -9   1    1.00    0.30
  -3  -9   1    1.10    0.40
   2   9  -1  185.88   16.00
  -2  -9   1  209.88   16.30
   1   9  -1   53.69    4.70
   1   9  -1   64.59    5.20
  -1  -9   1   58.79    4.70
  -1  -9   1   52.69    5.00
  -2   9  -1  183.68   15.50
  -3   9  -1   87.69    7.90
   5  -9   1  230.58   19.00
   7   8  -1  102.39    8.20
   7   8  -1   91.39    8.30
   6   8  -1   64.39    6.00
   6   8  -1   73.89    5.90
   5   8  -1  139.59   10.60
   5   8  -1  109.39   10.20
  -5  -8   1  126.49   10.10
   4   8  -1   12.30    1.00
   4   8  -1   10.70    1.20
   4   8  -1   13.40    1.40
  -4  -8   1   10.80    1.10
   3   8  -1   28.50    2.60
   3   8  -1   30.20    2.40
  -3  -8   1   25.90    2.70
   2   8  -1  164.08   13.70
  -2  -8   1  175.38   14.00
   1   8  -1   -0.10    0.20
   1   8  -1    0.50    0.20
  -1  -8   1    0.10    0.20
  -1  -8   1    0.30    0.10
   0   8  -1    6.90    1.00
   0   8  -1    6.70    0.60
   0  -8   1    6.70    0.60
   2  -8   1   19.20    1.60
   2  -8   1   19.80    2.00
  -3   8  -1   -0.20    0.20
   3  -8   1   -0.10    0.20
   3  -8   1    0.10    0.10
   4  -8   1  107.69    9.10
  -5   8  -1   26.30    2.90
   6  -8   1  145.69   11.80
   8   7  -1   18.00    2.00
  -8  -7   1   17.10    1.60
   7   7  -1   22.00    2.30
   7   7  -1   22.90    2.20
   6   7  -1  123.09   11.10
   6   7  -1  143.69   11.00
   5   7  -1  220.48   17.90
   4   7  -1  236.88   19.20
   3   7  -1   41.20    3.80
  -3  -7   1   43.00    3.60
  -3  -7   1   45.60    3.90
   2   7  -1   49.80    4.00
   2   7  -1   48.90    4.10
   2   7  -1   47.40    4.30
  -2  -7   1   56.19    4.40
  -2  -7   1   46.50    4.00
   1   7  -1  142.59   11.50
   0   7  -1 2828.32  281.67
   0  -7   1 3381.86  280.27
   3  -7   1   29.30    2.70
  -6   7  -1    0.80    0.50
   6  -7   1    0.60    0.20
   6  -7   1    0.80    0.40
  -7   7  -1   15.80    2.10
   7  -7   1   14.40    1.40
   7  -7   1   18.70    1.50
   8   6  -1   33.60    3.10
  -8  -6   1   29.90    2.70
   7   6  -1   20.00    2.10
   7   6  -1   20.50    2.00
  -7  -6   1   18.90    1.80
   6   6  -1    0.20    0.20
   6   6  -1    0.00    0.10
   6   6  -1    0.10    0.20
  -6  -6   1    0.10    0.10
   5   6  -1    3.20    0.30
   5   6  -1    2.80    0.60
   5   6  -1    1.90    0.40
  -5  -6   1    2.70    0.40
   4   6  -1   58.49    4.60
   4   6  -1   54.29    4.70
  -4  -6   1   51.19    4.50
   3   6  -1    0.40    0.20
   3   6  -1    0.50    0.10
   3   6  -1    0.40    0.20
  -3  -6   1    0.40    0.10
  -3  -6   1    0.30    0.20
   2   6  -1  326.87   62.39
  -2  -6   1  328.77   52.49
   1   6  -1 1200.18  125.49
  -1  -6   1 1190.68  122.69
   0   6  -1    3.00    0.50
   0   6  -1    2.70    0.30
   0  -6   1    2.90    0.30
   0  -6   1    3.80    0.50
  -1   6  -1  592.14   76.79
   1  -6   1  713.53   76.19
  -2   6  -1    9.20    1.20
  -3   6  -1   74.99    6.60
  -4   6  -1    6.40    1.10
   4  -6   1    9.40    1.00
  -5   6  -1    9.40    1.30
   5  -6   1    9.00    0.80
   5  -6   1   10.80    0.90
  -6   6  -1   48.60    4.50
   6  -6   1   48.00    3.90
   6  -6   1   43.80    3.90
   6  -6   1   50.99    4.30
  -7   6  -1   60.99    5.40
   7  -6   1   60.69    5.10
   7  -6   1   57.09    4.70
   7  -6   1   50.99    4.70
   8  -6   1   13.80    1.40
   8  -6   1   15.90    1.40
   9   5  -1    3.90    0.40
   9   5  -1    3.30    0.80
  -9  -5   1    2.50    0.50
   8   5  -1    1.60    0.40
   8   5  -1    1.40    0.50
  -8  -5   1    2.60    0.40
   7   5  -1   56.29    4.60
   7   5  -1   51.79    4.80
  -7  -5   1   49.99    4.40
   6   5  -1   93.49    8.70
   6   5  -1  109.69    8.90
   6   5  -1  115.89    8.60
  -6  -5   1  104.89    8.60
   5   5  -1    0.20    0.20
   5   5  -1    0.70    0.30
   5   5  -1    0.00    0.10
  -5  -5   1    0.10    0.10
   4   5  -1   18.10    1.70
   4   5  -1   19.20    1.80
  -4  -5   1   17.10    1.50
   3   5  -1  216.98   48.80
  -3  -5   1  299.77   52.69
   2   5  -1  233.88   46.80
  -2  -5   1  257.97   47.40
   1   5  -1   87.89    7.10
   0   5  -1  723.83   78.89
   0  -5   1  688.83   76.79
  -1   5  -1    0.60    0.30
   1  -5   1    0.60    0.10
   1  -5   1    1.20    0.30
  -2   5  -1   53.69    4.70
  -3   5  -1  319.77   44.90
   3  -5   1  378.86   44.10
  -4   5  -1  245.38   21.90
   4  -5   1  289.97   21.80
  -5   5  -1    3.80    0.80
   5  -5   1    3.10    0.40
   5  -5   1    3.30    0.60
  -6   5  -1   18.30    2.00
   6  -5   1   15.90    1.60
   6  -5   1   20.40    1.90
   6  -5   1   18.70    1.60
  -7   5  -1    9.50    1.30
   7  -5   1    9.00    0.90
   7  -5   1    8.10    1.20
   7  -5   1   10.00    0.90
   8  -5   1   21.90    2.00
   8  -5   1   22.70    2.30
   9   4  -1    1.70    0.30
   9   4  -1    0.80    0.40
  -9  -4   1    1.20    0.30
   8   4  -1   94.19    8.60
   8   4  -1  114.09    8.60
  -8  -4   1   98.19    8.30
   7   4  -1   19.80    1.90
   7   4  -1   16.90    1.80
  -7  -4   1   18.50    1.60
   6   4  -1    0.20    0.20
   6   4  -1    0.40    0.10
  -6  -4   1    0.50    0.10
   5   4  -1   62.89    5.60
   5   4  -1   73.49    5.50
  -5  -4   1   61.39    5.40
   4   4  -1   18.00    1.70
   4   4  -1   16.90    1.60
  -4  -4   1   18.10    1.50
   3   4  -1   78.79    6.30
   3   4  -1   72.09    6.20
   2   4  -1  264.77   43.40
  -2  -4   1  361.16   46.40
   1   4  -1  315.37   44.10
  -1  -4   1  339.17   44.10
   0   4  -1 2647.44  236.78
   0  -4   1 2797.22  236.38
  -1   4  -1  361.16   45.60
   1  -4   1  363.06   43.60
  -2   4  -1  282.37   38.30
   2  -4   1  306.97   37.50
  -4   4  -1   49.90    4.40
   4  -4   1   46.20    4.00
   4  -4   1   52.79    4.30
  -5   4  -1  207.68   15.60
   5  -4   1  170.48   15.40
   6  -4   1   23.20    2.50
   6  -4   1   28.70    2.30
   6  -4   1   26.90    2.20
   7  -4   1    0.40    0.10
   7  -4   1    0.00    0.10
   7  -4   1   -0.10    0.20
   8  -4   1    6.00    1.00
   8  -4   1    6.50    0.70
   8  -4   1    7.30    0.80
   9  -4   1    9.90    1.40
   9  -4   1   13.90    1.30
   9  -4   1   12.20    1.10
   9   3  -1    1.60    0.40
  -9  -3   1    1.10    0.30
   8   3  -1   19.00    1.70
   8   3  -1   22.60    2.00
  -8  -3   1   19.50    1.80
   7   3  -1   87.19    7.00
   7   3  -1   75.29    7.10
  -7  -3   1   95.69    7.00
  -6  -3   1  152.38   12.30
   5   3  -1  240.98   44.60
  -5  -3   1  235.38   43.70
   4   3  -1   16.40    1.40
   4   3  -1   14.70    1.50
  -4  -3   1   14.70    1.40
  -4  -3   1   17.10    1.30
   3   3  -1  141.29   31.10
  -3  -3   1  197.98   36.10
   2   3  -1  191.58   30.90
  -2  -3   1  217.38   31.90
   1   3  -1  101.29   23.30
  -1  -3   1  144.79   31.40
   0   3  -1 8933.81  771.12
   0  -3   1 9999.00  772.12
  -1   3  -1    9.00    0.90
   1  -3   1    7.90    0.80
  -2   3  -1  283.67   36.10
   2  -3   1  367.16   37.10
   3  -3   1  186.58   15.20
  -4   3  -1   15.50    1.40
   4  -3   1   11.70    1.30
   4  -3   1   11.40    1.10
   5  -3   1  270.67   22.00
   6  -3   1    2.60    0.30
   6  -3   1    1.90    0.30
   6  -3   1    1.80    0.50
   7  -3   1    0.20    0.20
   7  -3   1   -0.10    0.10
   7  -3   1    0.10    0.10
   8  -3   1    0.10    0.10
   8  -3   1    0.10    0.20
   8  -3   1   -0.10    0.10
   9  -3   1   14.10    1.40
   9  -3   1   16.50    1.50
   9   2  -1   19.70    1.90
   9   2  -1   21.00    1.70
  -9  -2   1   16.90    1.70
   8   2  -1    8.60    1.10
   8   2  -1    7.60    0.70
  -8  -2   1    6.70    0.70
   7   2  -1   -0.20    0.10
   7   2  -1    0.30    0.10
  -7  -2   1    0.10    0.10
  -6  -2   1    1.80    0.30
   5   2  -1  419.36   53.19
   4   2  -1   17.10    1.50
  -4  -2   1   16.80    1.40
   3   2  -1  180.48   28.50
  -3  -2   1  172.98   28.40
   2   2  -1    1.80    0.30
   2   2  -1    2.20    0.20
  -2  -2   1    2.20    0.20
  -2  -2   1    2.70    0.30
   1   2  -1 5422.66  443.36
  -1  -2   1 5338.07  442.76
   0   2  -1  418.36   45.00
   0  -2   1  464.55   45.80
   1  -2   1 2918.71  242.48
  -2   2  -1  196.18   24.20
   2  -2   1  226.78   24.30
  -3   2  -1  401.66   38.90
   4  -2   1  270.07   21.90
   5  -2   1  392.46   31.70
   6  -2   1   10.90    1.20
   6  -2   1    9.50    1.00
   6  -2   1   12.20    1.10
   7  -2   1   10.60    1.00
   7  -2   1    9.50    1.20
   7  -2   1   11.30    1.10
   8  -2   1    2.40    0.40
   9  -2   1   50.39    4.30
   9   1  -1   32.80    2.70
   9   1  -1   30.40    2.90
   9   1  -1   31.50    3.30
   8   1  -1  160.08   12.60
  -8  -1   1  153.48   12.70
  -7  -1   1   26.60    2.30
   6   1  -1   30.40    2.60
  -6  -1   1   32.60    2.60
  -5  -1   1   87.29    6.90
  -5  -1   1   79.69    6.80
   4   1  -1  404.66   49.20
  -4  -1   1  494.45   50.59
   3   1  -1 1032.50  101.89
  -3  -1   1 1228.58  103.29
   2   1  -1  428.16   45.30
  -2  -1   1  442.06   45.10
   1   1  -1  237.48   27.80
  -1  -1   1  256.97   28.70
   0   1  -1    7.50    0.70
   0   1  -1    7.80    0.60
  -1   1  -1    2.50    0.20
   1  -1   1    2.10    0.20
  -2   1  -1  592.84   53.99
   2  -1   1  636.44   54.49
   3  -1   1  900.51   76.49
  -4   1  -1   10.60    0.90
   4  -1   1   10.90    1.00
   4  -1   1    9.70    0.90
   4  -1   1   10.90    1.10
   5  -1   1  161.28   13.20
  -6   1  -1   62.49    5.20
   6  -1   1   64.59    5.40
  -7   1  -1    1.90    0.30
   7  -1   1    1.90    0.40
   7  -1   1    2.20    0.50
   7  -1   1    2.20    0.30
   8  -1   1  195.28   17.40
   8  -1   1  224.38   17.80
   8  -1   1  229.88   17.60
  -9   1  -1    0.40    0.20
   9  -1   1    0.40    0.20
   9  -1   1    0.40    0.30
   9  -1   1    0.90    0.30
 -10   1  -1   26.30    2.40
  10  -1   1   26.70    2.60
  10  -1   1   25.70    2.80
  10  -1   1   31.30    2.40
   9   0  -1   41.30    3.50
   9   0  -1   43.50    3.70
   8   0  -1  169.78   12.80
   8   0  -1  142.99   12.20
  -8   0   1  142.89   12.20
   6   0  -1  787.12   80.29
  -6   0   1  873.11   78.79
   5   0  -1    9.90    0.80
   5   0  -1   10.50    1.00
  -5   0   1    8.40    0.90
  -5   0   1    9.30    0.80
   4   0  -1  126.19   22.40
   3   0  -1    3.10    0.30
  -3   0   1    2.80    0.30
   2   0  -1 3257.47  299.77
  -2   0   1 4070.09  300.97
   1   0  -1  183.98   20.40
  -1   0   1  171.58   20.10
   0   0  -1   20.30    6.40
   1   0   1   26.50    6.30
  -2   0  -1  124.69   16.20
   2   0   1  150.48   16.20
  -3   0  -1 1361.56  124.59
   3   0   1 1595.74  124.39
  -4   0  -1  132.39   18.50
   4   0   1  133.39   17.90
   5   0   1  130.89   10.70
   6   0   1   84.69    6.40
   6   0   1   71.89    6.60
  -7   0  -1   63.29    4.80
   7   0   1   57.19    5.00
   7   0   1   62.49    5.10
   7   0   1   53.19    4.80
   8   0   1  559.14   45.20
  -9   0  -1   35.50    3.20
   9   0   1   39.90    3.40
 -10   0  -1    0.20    0.20
  10   0   1    0.10    0.30
  10   0   1   -0.10    0.30
  10   0   1    0.20    0.20
   9  -1  -1    3.70    0.40
   9  -1  -1    3.10    0.60
   9  -1  -1    5.40    1.10
  -9   1   1    3.10    0.40
   8  -1  -1   67.59    5.90
  -8   1   1   62.59    5.30
   7  -1  -1   58.19    5.30
   7  -1  -1   63.79    5.60
  -7   1   1   66.89    5.20
   6  -1  -1    2.80    0.70
   6  -1  -1    2.90    0.30
  -6   1   1    2.40    0.50
  -6   1   1    2.10    0.30
   5  -1  -1  167.08   13.80
   4  -1  -1   67.29    5.20
  -4   1   1   62.59    5.20
   3  -1  -1  563.74   50.69
  -2   1   1  640.14   56.99
   1  -1  -1   40.50    3.40
  -1   1   1   40.80    3.40
   0  -1  -1  172.28   18.90
   0   1   1  157.28   18.20
  -1  -1  -1  142.49   18.00
   1   1   1  165.38   18.40
  -2  -1  -1 3822.62  317.47
   2   1   1 3832.82  313.67
  -3  -1  -1  590.14   54.99
   3   1   1  547.85   54.49
  -4  -1  -1 3343.87  267.97
   4   1   1 3068.69  267.37
  -5  -1  -1  333.37   38.60
   5   1   1  299.97   38.10
  -6  -1  -1  402.26   45.90
   6   1   1  351.66   44.50
  -7  -1  -1   30.20    2.70
   7   1   1   33.70    2.70
  -8  -1  -1    7.20    0.70
   8   1   1    5.20    0.80
   8   1   1    6.40    0.60
  -9  -1  -1   15.10    1.40
   9   1   1   14.10    1.80
   9   1   1   16.80    1.40
   9   1   1   17.30    1.60
 -10  -1  -1   48.50    4.30
  10   1   1   49.30    4.70
  10   1   1   57.09    4.30
   9  -2  -1    9.00    1.00
   9  -2  -1    8.90    1.40
   9  -2  -1    7.30    0.80
   8  -2  -1   19.20    1.80
   8  -2  -1   22.80    2.00
   8  -2  -1   20.60    2.30
   7  -2  -1   49.60    4.50
   7  -2  -1   46.70    4.00
   7  -2  -1   49.30    4.10
   6  -2  -1   34.50    3.10
   6  -2  -1   29.90    2.70
   6  -2  -1   27.70    2.50
  -6   2   1   32.20    2.70
   5  -2  -1  282.27   23.00
   4  -2  -1    0.00    0.20
   4  -2  -1    0.10    0.10
  -4   2   1    0.10    0.10
   3  -2  -1    2.50    0.30
   3  -2  -1    2.50    0.30
   3  -2  -1    3.80    0.50
  -3   2   1    3.10    0.50
  -3   2   1    3.30    0.30
   2  -2  -1  336.77   38.00
  -2   2   1  474.05   38.60
   1  -2  -1 5571.34  480.55
  -1   2   1 6263.07  480.35
   0  -2  -1  183.38   21.10
   0   2   1  147.39   19.60
  -1  -2  -1 2226.58  189.58
   1   2   1 2277.47  190.08
  -2  -2  -1   11.50    1.10
  -2  -2  -1   11.50    1.00
   2   2   1   12.00    1.00
   2   2   1   12.90    1.10
   3   2   1   23.60    2.10
   3   2   1   27.20    2.20
  -4  -2  -1 3114.59  277.27
   4   2   1 3477.75  280.17
  -5  -2  -1  600.24   62.39
   5   2   1  555.14   63.19
  -6  -2  -1   87.89    7.50
   6   2   1   97.09    7.60
   6   2   1   90.79    7.40
  -7  -2  -1    1.50    0.30
   7   2   1    1.20    0.20
   7   2   1    2.10    0.40
   8   2   1  151.18   12.70
   8   2   1  164.28   12.90
  -9  -2  -1  184.68   16.80
   9   2   1  233.48   17.10
  10   2   1   11.40    1.30
  10   2   1   10.50    1.00
  10   2   1    9.90    1.40
   9  -3  -1   13.90    1.30
   9  -3  -1   16.80    2.00
   8  -3  -1    0.10    0.10
   8  -3  -1   -0.10    0.10
   8  -3  -1   -0.10    0.30
   7  -3  -1   52.29    4.40
   7  -3  -1   52.69    4.80
   7  -3  -1   51.89    4.30
   6  -3  -1   12.10    1.50
   6  -3  -1   14.00    1.20
   6  -3  -1   11.80    1.10
  -6   3   1   13.80    1.30
   5  -3  -1    7.80    0.80
   5  -3  -1    8.00    1.10
   5  -3  -1    6.80    0.70
  -5   3   1    8.60    0.80
   4  -3  -1   14.00    1.20
   4  -3  -1   13.80    1.20
  -4   3   1   12.90    1.20
  -4   3   1   15.00    1.60
   3  -3  -1   46.20    4.10
   3  -3  -1   52.49    4.40
   3  -3  -1   51.89    4.10
  -3   3   1   50.79    4.20
  -3   3   1   53.09    4.50
   2  -3  -1  392.76   40.90
  -2   3   1  395.16   40.60
   1  -3  -1  957.00   86.49
   0  -3  -1  387.46   41.60
   0   3   1  390.76   42.90
  -1  -3  -1  527.85   54.49
   1   3   1  541.55   56.29
  -2  -3  -1    1.00    0.10
  -2  -3  -1    0.70    0.20
   2   3   1    1.10    0.20
   2   3   1    1.00    0.10
  -3  -3  -1   12.10    1.20
  -3  -3  -1   12.30    1.10
   3   3   1   13.60    1.10
   3   3   1   13.70    1.20
   4   3   1   87.39    7.20
  -5  -3  -1    0.40    0.10
   5   3   1    0.30    0.20
   5   3   1    0.40    0.20
   5   3   1    0.20    0.10
   6   3   1  213.98   17.40
  -7  -3  -1   26.60    2.40
   7   3   1   30.30    2.60
   7   3   1   28.00    2.60
   7   3   1   28.90    2.40
  -8  -3  -1    4.60    0.50
   8   3   1    4.20    0.70
   8   3   1    3.80    0.50
   8   3   1    3.80    0.60
  -9  -3  -1    4.30    0.60
   9   3   1    4.20    0.70
   9   3   1    5.00    0.60
   9   3   1    5.30    0.80
 -10  -3  -1    7.20    0.90
  10   3   1    9.70    0.90
  10   3   1    8.90    1.10
   8  -4  -1  205.78   17.10
   8  -4  -1  228.78   17.80
   8  -4  -1  203.28   17.20
   7  -4  -1   70.39    6.60
   7  -4  -1   81.89    6.00
   7  -4  -1   69.49    6.10
   6  -4  -1  585.84   47.50
   4  -4  -1   49.30    4.40
   4  -4  -1   53.09    4.70
   4  -4  -1   51.89    4.30
  -4   4   1   55.09    4.80
  -4   4   1   57.89    4.40
   3  -4  -1  110.19    9.80
  -3   4   1  124.59    9.90
   2  -4  -1 1403.86  124.69
   1  -4  -1  508.05   52.99
   0  -4  -1  300.07   37.10
   0   4   1  296.77   39.60
  -1  -4  -1   15.70    1.50
  -1  -4  -1   15.40    1.30
   1   4   1   16.00    1.30
   1   4   1   16.40    1.50
  -2  -4  -1   29.30    2.70
  -2  -4  -1   30.30    2.60
   2   4   1   33.40    2.60
   2   4   1   34.50    2.80
  -3  -4  -1    1.60    0.30
  -3  -4  -1    1.60    0.20
   3   4   1    1.90    0.20
   3   4   1    1.50    0.30
   4   4   1  108.49    8.90
  -5  -4  -1 1137.59  109.29
   5   4   1  967.30  109.49
  -6  -4  -1    8.30    0.90
   6   4   1   10.80    1.10
   6   4   1    9.40    1.10
   6   4   1   10.80    0.90
  -7  -4  -1    0.20    0.10
   7   4   1    0.30    0.20
   7   4   1    0.00    0.10
   7   4   1    0.00    0.10
  -8  -4  -1   37.70    3.30
   8   4   1   40.90    3.50
  -9  -4  -1  196.78   14.70
   9   4   1  197.78   14.70
   9   4   1  169.08   14.90
   9   4   1  162.48   14.90
 -10  -4  -1    9.70    1.00
  10   4   1    8.90    1.20
   8  -5  -1    7.60    1.30
   8  -5  -1    7.00    0.70
   8  -5  -1    7.80    0.80
   7  -5  -1   71.49    5.90
   7  -5  -1   70.79    5.90
   7  -5  -1   73.69    6.50
   6  -5  -1   20.30    1.80
   6  -5  -1   23.00    1.90
   6  -5  -1   19.60    2.30
  -6   5   1   26.00    2.60
   5  -5  -1   92.09    8.40
   5  -5  -1  116.09    8.50
   4  -5  -1   44.90    3.60
   4  -5  -1   47.00    3.60
   4  -5  -1   38.80    4.00
  -4   5   1   44.40    4.20
   3  -5  -1  100.89    8.00
   3  -5  -1   97.69    7.50
  -3   5   1   92.29    7.60
  -3   5   1   81.29    8.00
   1  -5  -1    9.30    1.00
   1  -5  -1    8.10    0.70
   0  -5  -1 1089.19  101.99
   0   5   1  998.50  104.29
  -1  -5  -1   38.00    3.10
  -1  -5  -1   38.50    3.30
   1   5   1   36.50    3.10
   1   5   1   40.40    3.40
  -2  -5  -1  417.46   51.09
   2   5   1  338.67   51.59
  -3  -5  -1  376.76   48.40
   3   5   1  302.57   50.09
  -4  -5  -1 1409.46  139.79
   4   5   1 1485.35  145.89
  -5  -5  -1 1090.39  108.69
   5   5   1  889.51  107.99
  -6  -5  -1    0.20    0.10
   6   5   1    0.70    0.30
   6   5   1    0.70    0.20
   6   5   1    0.50    0.20
  -7  -5  -1    2.40    0.40
   7   5   1    2.30    0.50
   7   5   1    2.20    0.30
   7   5   1    1.60    0.40
  -8  -5  -1    1.30    0.30
   8   5   1    1.80    0.50
   8   5   1    2.80    0.40
   8   5   1    1.90    0.50
  -9  -5  -1    4.00    0.60
   9   5   1    4.60    0.50
   7  -6  -1  327.77   28.70
   7  -6  -1  391.16   29.40
   6  -6  -1  228.78   17.60
   6  -6  -1  211.08   18.10
  -6   6   1  213.08   18.30
   5  -6  -1    2.70    0.30
   5  -6  -1    2.10    0.30
   5  -6  -1    2.50    0.70
  -5   6   1    3.30    0.90
   4  -6  -1   22.70    2.40
   4  -6  -1   23.60    2.00
  -4   6   1   20.40    2.50
  -4   6   1   27.40    2.10
   3  -6  -1    9.70    1.20
   3  -6  -1   10.60    0.80
  -3   6   1    9.80    0.90
  -3   6   1    7.80    1.30
   2  -6  -1  697.03   71.19
  -2   6   1  582.04   73.59
   1  -6  -1  767.82   78.49
  -1   6   1  667.03   80.79
   0  -6  -1   55.29    4.50
  -1  -6  -1  479.85   61.69
   1   6   1  511.35   66.29
  -2  -6  -1   14.80    1.30
  -2  -6  -1   14.70    1.50
   2   6   1   17.90    1.60
   2   6   1   15.50    1.30
  -3  -6  -1   61.79    5.40
   3   6   1   71.59    5.60
   3   6   1   65.19    5.30
  -4  -6  -1  575.94   72.19
   4   6   1  579.14   78.19
  -5  -6  -1  138.69   11.60
   5   6   1  147.39   11.70
  -6  -6  -1   46.00    4.30
   6   6   1   53.19    4.10
   6   6   1   56.09    4.40
   6   6   1   44.50    4.30
  -7  -6  -1    0.10    0.10
   7   6   1    1.00    0.30
   7   6   1    0.20    0.30
   7   6   1    0.20    0.20
  -8  -6  -1   68.99    6.40
   8   6   1   85.79    6.30
  -9  -6  -1  118.99   10.00
   9   6   1  124.89   10.20
   7  -7  -1    5.00    0.50
   7  -7  -1    4.50    0.50
   7  -7  -1    4.50    1.00
  -7   7   1    4.60    1.20
   6  -7  -1   12.10    1.10
   6  -7  -1   13.70    1.70
  -6   7   1   11.10    1.70
   5  -7  -1   21.40    2.20
   5  -7  -1   19.70    1.70
   5  -7  -1   21.90    1.80
  -5   7   1   17.30    2.30
   4  -7  -1   52.19    4.20
   3  -7  -1   27.20    2.10
  -3   7   1   23.40    2.80
   2  -7  -1   67.09    5.40
   1  -7  -1   37.00    2.80
  -1   7   1   32.30    2.80
   0   7   1  146.69   12.30
  -1  -7  -1   10.40    0.90
   1   7   1   10.60    1.30
   1   7   1   10.50    0.90
  -2  -7  -1    2.10    0.30
  -2  -7  -1    3.00    0.60
   2   7   1    3.30    0.70
   2   7   1    2.40    0.30
  -3  -7  -1   11.20    1.30
  -3  -7  -1   11.50    1.10
   3   7   1   11.10    1.10
   3   7   1   13.60    1.40
   3   7   1   12.80    1.00
  -6  -7  -1   67.09    5.70
   6   7   1   76.69    6.00
   6   7   1   64.19    5.80
  -7  -7  -1    4.60    0.60
   7   7   1    4.40    0.80
   7   7   1    5.40    0.50
  -8  -7  -1    0.80    0.30
   8   7   1    1.50    0.50
   8   7   1    1.10    0.40
  -9  -7  -1  125.89    9.70
   9   7   1  109.99    9.90
   6  -8  -1  173.08   13.10
   6  -8  -1  151.88   13.20
  -6   8   1  163.98   14.10
   5  -8  -1    2.30    0.30
   5  -8  -1    2.10    0.30
  -5   8   1    2.70    0.90
   4  -8  -1   43.00    3.40
  -4   8   1   40.30    4.30
   3  -8  -1    3.20    0.70
   3  -8  -1    2.30    0.30
  -3   8   1    2.60    0.90
   2  -8  -1   16.70    1.50
   2  -8  -1   19.80    1.90
   1  -8  -1   19.00    1.60
   0  -8  -1   57.09    5.10
   0   8   1   67.99    5.10
  -1  -8  -1    8.50    0.70
   1   8   1    7.60    1.10
  -2  -8  -1   21.80    1.90
  -2  -8  -1   22.40    2.20
   2   8   1   22.70    2.30
   2   8   1   25.40    1.90
   2   8   1   20.60    2.00
  -3  -8  -1    4.80    0.50
  -3  -8  -1    4.20    0.70
   3   8   1    3.80    0.50
   3   8   1    4.20    0.40
   3   8   1    5.20    0.80
  -4  -8  -1    1.40    0.40
  -4  -8  -1    0.90    0.20
   4   8   1    1.60    0.40
   4   8   1    1.40    0.40
   4   8   1    1.60    0.20
  -5  -8  -1   96.69    9.00
  -5  -8  -1  107.09    8.70
   5   8   1  122.59    8.60
   5   8   1   98.89    8.80
   6   8   1   24.10    2.30
   6   8   1   25.60    2.50
  -7  -8  -1    4.10    0.60
   7   8   1    5.60    0.60
   7   8   1    4.50    0.80
   7   8   1    5.90    0.80
  -8  -8  -1    5.00    0.70
   8   8   1    6.10    0.90
   5  -9  -1   64.19    5.20
   4  -9  -1   17.00    1.40
  -4   9   1   14.80    2.20
   2  -9  -1   80.69    6.50
   1  -9  -1   59.59    4.80
   0   9   1  129.19   11.80
   0   9   1  146.79   11.20
  -1  -9  -1    7.40    0.70
  -1  -9  -1    9.40    1.10
   1   9   1    6.90    0.80
   1   9   1    8.40    0.70
  -2  -9  -1    1.00    0.20
  -2  -9  -1    1.10    0.40
   2   9   1    0.70    0.20
   2   9   1    0.90    0.50
   2   9   1    0.90    0.20
  -3  -9  -1    0.00    0.10
  -3  -9  -1    0.00    0.20
   3   9   1    0.20    0.10
   3   9   1    0.20    0.20
   3   9   1    0.30    0.30
  -4  -9  -1  141.69   11.60
   4   9   1  136.29   11.70
   5   9   1  316.37   25.60
  -6  -9  -1    2.60    0.50
   6   9   1    3.30    0.70
   6   9   1    4.30    0.40
   6   9   1    3.40    0.60
  -7  -9  -1    3.00    0.50
   7   9   1    3.70    0.80
   7   9   1    2.40    0.60
   4 -10  -1    8.90    0.80
  -4  10   1    6.00    1.60
   3 -10  -1    0.60    0.40
   3 -10  -1    0.90    0.20
  -3  10   1    1.10    0.70
   2 -10  -1    4.20    0.40
   1 -10  -1   58.19    4.70
   0 -10  -1   33.60    2.60
   0  10   1   31.00    2.60
   0  10   1   30.50    2.60
  -1 -10  -1   18.10    1.50
   1  10   1   18.10    1.50
   1  10   1   17.40    1.60
   1  10   1   15.40    2.10
  -2 -10  -1    0.20    0.10
  -2 -10  -1    0.40    0.40
   2  10   1    0.20    0.20
   2  10   1    0.10    0.30
   3  10   1   85.19    7.50
  -4 -10  -1    6.20    0.70
  -4 -10  -1    9.20    1.20
   4  10   1    8.00    1.20
   4  10   1    5.70    0.80
  -5 -10  -1   87.79    7.70
   5  10   1   93.29    7.50
   5  10   1   86.09    7.80
  -6 -10  -1    3.10    0.50
   6  10   1    3.20    0.80
   6  10   1    3.20    0.70
   2 -11  -1    1.60    0.20
  -2  11   1    1.30    0.70
   1 -11  -1   64.09    5.20
   0 -11  -1   35.10    2.90
  -1 -11  -1   15.70    1.40
   1  11   1   18.20    1.50
   1  11   1   17.00    1.40
   1  11   1   13.60    2.00
  -2 -11  -1    0.20    0.20
   2  11   1    0.10    0.10
   2  11   1    0.20    0.30
  -3 -11  -1   61.49    4.90
   3  11   1   59.09    5.00
   3  11   1   57.69    5.60
  -4 -11  -1   22.10    2.20
   4  11   1   28.90    2.40
   4  11   1   26.00    2.80
  -5 -11  -1   48.20    3.90
   5  11   1   45.50    4.10
   5  11   1   45.80    4.50
   3  11  -2   58.89    5.30
   3  11  -2   56.59    4.90
   2  11  -2    2.30    0.70
  -2 -11   2    2.30    0.40
   1  11  -2  206.38   16.70
  -1 -11   2  190.88   16.00
   0  11  -2   12.30    1.70
   0 -11   2   13.20    1.20
   1 -11   2  183.98   14.80
   2 -11   2   87.19    7.10
   5  10  -2   12.70    1.60
   5  10  -2   15.20    1.40
  -5 -10   2   10.90    1.20
   4  10  -2   19.00    2.10
   4  10  -2   19.20    1.70
  -4 -10   2   15.60    1.60
   3  10  -2  187.58   14.00
   3  10  -2  153.18   13.50
  -3 -10   2  158.38   13.40
   2  10  -2   57.99    5.20
  -2 -10   2   61.19    5.20
  -2 -10   2   53.59    4.70
   1  10  -2   81.09    6.80
   1  10  -2   67.79    6.20
  -1 -10   2   73.79    6.20
  -1 -10   2   87.19    6.80
   0  10  -2  322.97   29.00
   0 -10   2  386.66   29.00
  -1  10  -2   47.00    4.30
   1 -10   2   46.50    4.00
   1 -10   2   38.60    3.50
  -2  10  -2   16.40    2.20
   2 -10   2   21.50    1.70
   3 -10   2   63.39    5.20
  -4  10  -2   18.20    2.50
   4 -10   2   23.20    1.80
   6   9  -2  114.29   10.40
   6   9  -2  130.09   10.20
  -6  -9   2  123.89   10.00
   5   9  -2    2.20    0.40
   5   9  -2    2.20    0.70
  -5  -9   2    2.20    0.40
   3   9  -2   14.70    1.60
   3   9  -2   17.60    1.90
  -3  -9   2   17.60    1.90
  -3  -9   2   17.70    1.50
   2   9  -2  265.57   21.40
   0   9  -2  112.59    9.80
   0   9  -2  128.99   10.40
   0  -9   2  125.59    9.80
   3  -9   2   72.59    5.90
  -4   9  -2  109.59   10.90
   4  -9   2  139.19   10.20
  -5   9  -2    6.00    1.40
   5  -9   2    9.80    1.30
   7   8  -2   87.99    7.20
  -7  -8   2   76.59    6.80
   6   8  -2   25.10    2.60
   6   8  -2   28.40    2.40
  -6  -8   2   23.40    2.20
   5   8  -2   95.29    7.60
   5   8  -2   80.79    7.30
  -5  -8   2   88.09    7.20
   4   8  -2  159.58   12.60
  -4  -8   2  143.59   12.20
   2   8  -2  154.28   12.30
   2   8  -2  136.09   11.40
  -2  -8   2  134.39   11.70
   1   8  -2   24.60    2.20
   1   8  -2   19.80    1.90
  -1  -8   2   20.70    2.20
  -1  -8   2   24.10    1.90
   0   8  -2    1.10    0.20
   0   8  -2    1.20    0.40
   0  -8   2    1.00    0.20
   0  -8   2    1.20    0.40
  -1   8  -2   13.10    1.60
   1  -8   2   14.80    1.60
   1  -8   2   16.70    1.30
   5  -8   2  409.66   33.20
   6  -8   2   33.90    2.90
  -8  -7   2    8.80    0.90
   7   7  -2   20.20    2.30
   7   7  -2   26.50    2.20
  -7  -7   2   20.30    1.90
   6   7  -2    0.50    0.20
   6   7  -2    0.30    0.30
   6   7  -2    1.30    0.40
  -6  -7   2    0.40    0.20
   5   7  -2    0.90    0.20
   5   7  -2    1.10    0.40
   5   7  -2    0.80    0.30
  -5  -7   2    0.90    0.20
   4   7  -2   68.69    5.60
   4   7  -2   63.79    5.40
  -4  -7   2   66.99    5.50
   3   7  -2   46.80    4.00
   3   7  -2   41.30    3.90
  -3  -7   2   46.60    3.70
   2   7  -2   38.80    3.50
   2   7  -2   33.80    3.20
  -2  -7   2   40.70    3.20
  -2  -7   2   42.50    3.50
   0   7  -2   95.79    7.80
   0   7  -2   81.69    7.50
   0  -7   2  101.29    7.80
  -1   7  -2   86.59    7.80
   1  -7   2   97.19    7.70
  -2   7  -2    0.30    0.30
   2  -7   2    0.40    0.20
   2  -7   2    0.20    0.10
  -4   7  -2    0.20    0.30
   4  -7   2    0.50    0.30
  -5   7  -2   41.30    4.40
   5  -7   2   51.09    4.10
  -6   7  -2    9.60    1.60
   6  -7   2   14.50    1.40
   6  -7   2   12.50    1.20
  -7   7  -2    1.70    0.70
   7  -7   2    1.50    0.30
   7  -7   2    2.00    0.60
   8   6  -2   34.10    3.30
   7   6  -2   23.40    1.90
   7   6  -2   21.70    2.10
  -7  -6   2   19.90    1.90
   6   6  -2   51.59    4.10
   6   6  -2   43.90    4.20
  -6  -6   2   45.00    3.90
   5   6  -2   19.30    1.50
   5   6  -2   17.00    1.70
   5   6  -2   18.20    1.90
  -5  -6   2   16.80    1.60
   4   6  -2  111.59    9.20
  -4  -6   2  107.49    8.90
   3   6  -2  190.88   15.50
   2   6  -2   10.80    1.20
   2   6  -2   12.60    1.00
   2   6  -2   10.00    1.10
  -2  -6   2   13.00    1.00
  -2  -6   2   12.40    1.30
   1   6  -2    1.40    0.30
   1   6  -2    1.20    0.30
  -1  -6   2    1.40    0.40
  -1  -6   2    1.70    0.20
   0   6  -2  795.22   93.69
   0  -6   2  796.92   91.09
  -1   6  -2  495.75   67.69
   1  -6   2  553.34   69.09
  -2   6  -2    8.70    1.20
   2  -6   2   11.80    1.10
   5  -6   2    5.30    0.80
  -6   6  -2   50.49    4.70
   6  -6   2   48.50    4.10
   6  -6   2   51.39    4.20
  -7   6  -2    0.80    0.50
   7  -6   2    0.20    0.10
   7  -6   2    0.20    0.20
   7  -6   2    0.30    0.30
   8  -6   2    0.10    0.10
   8  -6   2    0.00    0.20
   8  -6   2    0.10    0.20
   8   5  -2    0.80    0.20
   8   5  -2    0.70    0.40
  -8  -5   2    1.30    0.30
   7   5  -2   92.19    6.90
   7   5  -2   71.79    7.00
   6   5  -2   22.00    2.20
   6   5  -2   23.80    2.40
   6   5  -2   25.60    2.00
  -6  -5   2   22.50    2.00
   5   5  -2   21.00    2.00
   5   5  -2   19.20    1.80
  -5  -5   2   19.50    1.70
   4   5  -2   23.30    2.10
   4   5  -2   23.80    2.30
  -4  -5   2   24.10    2.20
  -4  -5   2   25.00    2.00
   3   5  -2   28.60    2.60
  -3  -5   2   27.70    2.40
  -3  -5   2   30.30    2.50
   2   5  -2  332.67   56.49
  -2  -5   2  491.95   62.19
   1   5  -2 1659.53  166.58
  -1  -5   2 1849.31  167.98
   0   5  -2   10.40    0.90
   0   5  -2   10.50    1.10
   0  -5   2    9.30    0.90
   0  -5   2   10.30    0.90
   0  -5   2   12.40    1.10
  -1   5  -2 1545.45  153.98
   1  -5   2 1713.03  154.28
   2  -5   2  319.47   43.90
   5  -5   2  107.79    8.20
   5  -5   2   89.49    7.90
   6  -5   2   22.40    2.00
   6  -5   2   24.00    2.00
  -7   5  -2   14.90    1.80
   7  -5   2   15.40    1.60
   7  -5   2   15.20    1.40
   7  -5   2   14.40    1.30
   8  -5   2  114.49    9.20
   8  -5   2  105.09    8.90
   9   4  -2    3.20    0.80
   9   4  -2    3.80    0.40
  -9  -4   2    2.50    0.50
   8   4  -2   46.50    3.80
   8   4  -2   40.50    3.90
  -8  -4   2   42.00    3.60
   7   4  -2   58.29    5.30
   7   4  -2   65.49    4.80
  -7  -4   2   51.99    4.90
   6   4  -2   22.90    2.30
   6   4  -2   27.40    2.50
  -6  -4   2   25.90    2.20
   5   4  -2   12.80    1.20
   5   4  -2   12.50    1.00
   5   4  -2   12.50    1.30
  -5  -4   2   10.30    1.10
  -5  -4   2   11.70    1.20
   4   4  -2  119.69    9.90
   3   4  -2  345.97   52.19
  -3  -4   2  357.16   52.09
   2   4  -2  151.08   36.60
  -2  -4   2  132.39   32.50
   1   4  -2   16.70    1.50
   1   4  -2   15.90    1.40
  -1  -4   2   15.80    1.40
   0   4  -2  545.55   64.99
   0  -4   2  581.74   66.19
  -1   4  -2  217.68   39.60
   1  -4   2  231.28   36.70
   2  -4   2  456.55   53.09
  -3   4  -2  148.59   12.20
  -4   4  -2  192.38   15.80
  -5   4  -2  180.18   13.60
   5  -4   2  145.69   13.20
   5  -4   2  183.88   13.50
   5  -4   2  149.19   13.30
  -6   4  -2    1.90    0.50
   6  -4   2    1.30    0.40
   6  -4   2    1.00    0.20
   6  -4   2    1.40    0.30
   7  -4   2   51.89    4.50
   7  -4   2   51.39    4.30
   8  -4   2    4.20    0.90
   8  -4   2    3.70    0.50
   8  -4   2    3.20    0.50
   9  -4   2   23.90    2.30
   9  -4   2   28.20    2.60
  -9  -3   2    7.80    0.80
   8   3  -2   11.70    1.20
  -8  -3   2    9.30    1.00
  -7  -3   2  110.19    9.00
   5   3  -2    1.30    0.20
   5   3  -2    0.90    0.30
  -5  -3   2    0.40    0.20
  -5  -3   2    0.80    0.20
   4   3  -2    7.20    0.80
  -4  -3   2    7.50    0.80
  -4  -3   2    7.10    0.70
   3   3  -2   65.39    5.30
  -3  -3   2   61.89    5.30
   2   3  -2  856.61   90.69
  -2  -3   2  909.11   91.59
   1   3  -2  511.45   62.79
  -1  -3   2  626.24   65.29
   0   3  -2   23.60    1.90
   0  -3   2   21.30    1.80
   0  -3   2   20.20    1.90
  -1   3  -2   23.50    2.00
   1  -3   2   23.30    2.00
   1  -3   2   22.80    1.90
  -2   3  -2   25.90    2.10
   2  -3   2   22.80    2.10
   2  -3   2   23.80    1.90
  -3   3  -2  385.66   46.50
   3  -3   2  440.76   46.70
  -4   3  -2   68.39    6.40
   4  -3   2   84.29    6.20
  -5   3  -2   13.60    1.40
   5  -3   2   11.60    1.10
   5  -3   2   14.30    1.10
   5  -3   2   12.10    1.30
   6  -3   2    2.90    0.50
   6  -3   2    3.20    0.40
   6  -3   2    3.10    0.40
   7  -3   2   29.30    2.80
   7  -3   2   33.10    3.00
   7  -3   2   37.10    2.90
   8  -3   2  126.59   11.50
   8  -3   2  146.89   11.60
   8  -3   2  152.28   11.80
   9  -3   2  104.99    9.10
   9  -3   2  118.19    9.20
   8   2  -2    2.20    0.50
   8   2  -2    2.00    0.30
  -8  -2   2    1.60    0.30
   7   2  -2  198.88   17.10
  -7  -2   2  222.18   17.20
  -6  -2   2   52.39    4.40
  -6  -2   2   49.10    4.20
   5   2  -2   36.80    3.10
   5   2  -2   38.10    2.90
  -5  -2   2   34.80    3.00
  -5  -2   2   33.10    3.10
   4   2  -2   42.50    3.30
  -4  -2   2   35.70    3.10
  -4  -2   2   36.70    3.30
   3   2  -2  118.79   29.90
  -3  -2   2  165.98   32.70
   2   2  -2   42.50    3.50
  -2  -2   2   41.00    3.50
   1   2  -2   97.59   24.70
  -1  -2   2  141.09   27.30
   0   2  -2   54.09   16.90
   0  -2   2   54.39   16.40
  -1   2  -2 1427.26  131.19
   1  -2   2 1511.35  131.39
  -2   2  -2   95.99   23.40
   2  -2   2  108.19   20.40
  -3   2  -2   59.79    5.00
   3  -2   2   59.59    4.80
   4  -2   2  739.03   68.89
   5  -2   2   64.89    5.00
   5  -2   2   56.09    5.10
   6  -2   2   44.60    4.30
   6  -2   2   51.29    4.20
   6  -2   2   55.59    4.20
   7  -2   2    0.60    0.20
   7  -2   2    0.40    0.30
   7  -2   2    0.30    0.10
   8  -2   2   22.20    1.90
   8  -2   2   20.80    2.20
   8  -2   2   23.20    2.00
   9  -2   2   10.80    1.00
   9  -2   2   11.00    1.30
  10  -2   2    9.00    1.10
  10  -2   2    9.00    0.90
   9   1  -2    0.00    0.70
   9   1  -2   -0.10    0.10
  -9  -1   2    0.00    0.10
   8   1  -2    5.50    0.60
   8   1  -2    6.30    0.80
  -8  -1   2    7.00    0.70
  -6  -1   2  148.89   12.20
  -6  -1   2  148.69   12.00
   5   1  -2    1.10    0.20
   5   1  -2    1.30    0.30
  -5  -1   2    0.80    0.20
  -5  -1   2    1.10    0.20
   4   1  -2    8.20    0.70
  -4  -1   2    7.50    0.70
   3   1  -2  523.55   63.29
  -3  -1   2  700.33   66.19
   2   1  -2 1112.69  114.99
  -2  -1   2 1434.06  117.99
   1   1  -2  193.18   27.80
  -1  -1   2  201.58   28.40
   0   1  -2  193.68   27.30
   0  -1   2  220.28   28.10
  -1   1  -2  180.58   25.10
   1  -1   2  195.08   25.30
   2  -1   2  207.38   26.00
  -3   1  -2   62.59    5.00
   3  -1   2   58.89    4.90
   4  -1   2  238.18   28.50
   5  -1   2  731.83   65.79
  -6   1  -2    0.90    0.20
   6  -1   2    0.80    0.30
   6  -1   2    1.00    0.20
  -7   1  -2   50.59    3.80
   7  -1   2   41.20    3.90
  -8   1  -2   19.80    1.70
   8  -1   2   19.00    1.90
   8  -1   2   21.00    2.00
  -9   1  -2   57.49    5.40
   9  -1   2   70.29    5.60
   9  -1   2   68.99    5.40
  10  -1   2    4.50    0.90
  10  -1   2    6.50    0.60
  10  -1   2    5.80    0.80
   9   0  -2    0.00    0.20
   9   0  -2    0.20    0.10
  -9   0   2    0.10    0.10
   8   0  -2   15.10    1.60
   8   0  -2   17.10    1.90
   8   0  -2   13.70    1.20
  -8   0   2   13.50    1.30
   7   0  -2    2.00    0.70
   7   0  -2    1.80    0.40
   7   0  -2    2.10    0.30
  -7   0   2    2.20    0.30
   6   0  -2    5.40    0.50
   6   0  -2    6.30    0.70
   6   0  -2    5.30    0.90
  -6   0   2    4.60    0.70
  -6   0   2    5.10    0.50
   5   0  -2    1.00    0.10
   5   0  -2    0.50    0.20
  -5   0   2    1.40    0.20
   4   0  -2    3.30    0.30
   4   0  -2    2.50    0.40
  -4   0   2    2.90    0.30
   3   0  -2   14.30    1.40
   3   0  -2   17.30    1.30
  -3   0   2   18.20    1.40
  -3   0   2   15.00    1.40
   2   0  -2  169.68   25.90
  -2   0   2  230.58   28.50
   1   0  -2   89.79   19.30
  -1   0   2   86.09   17.40
   0   0  -2  136.59   20.10
   0   0   2  135.79   19.70
  -1   0  -2    7.80    0.60
   1   0   2    6.90    0.60
  -2   0  -2    1.70    0.20
   3   0   2  267.57   30.70
  -4   0  -2 1517.65  135.69
   4   0   2 1595.44  134.19
  -5   0  -2   18.80    1.70
   5   0   2   21.10    1.70
   5   0   2   20.90    1.80
  -6   0  -2   46.20    3.80
   6   0   2   46.80    4.00
  -7   0  -2    3.10    0.40
   7   0   2    3.10    0.50
   7   0   2    3.00    0.50
   7   0   2    3.10    0.40
  -8   0  -2   23.00    1.90
   8   0   2   21.70    2.10
   8   0   2   21.50    2.00
   8   0   2   22.00    1.90
  -9   0  -2  167.48   14.50
   9   0   2  197.18   14.50
   9   0   2  171.98   14.80
 -10   0  -2    3.20    0.50
  10   0   2    3.70    0.80
  10   0   2    4.70    0.70
  10   0   2    3.80    0.50
   9  -1  -2   74.79    6.40
   9  -1  -2   59.99    5.30
   9  -1  -2   67.99    5.50
  -9   1   2   60.49    5.30
   8  -1  -2   95.29    7.70
   8  -1  -2   98.49    8.20
   8  -1  -2   86.99    7.50
   7  -1  -2   28.10    2.70
   7  -1  -2   28.80    2.50
   7  -1  -2   34.20    3.20
  -7   1   2   32.40    2.80
   6  -1  -2  412.56   33.60
   5  -1  -2   81.09    6.10
  -5   1   2   67.09    6.10
  -5   1   2   71.09    5.90
   4  -1  -2  141.89   11.80
   3  -1  -2   26.10    2.10
   3  -1  -2   28.00    2.20
  -3   1   2   24.10    2.20
   2  -1  -2   93.19   18.60
  -2   1   2  107.59   20.00
   1  -1  -2    4.20    0.50
   1  -1  -2    4.40    0.40
  -1   1   2    4.50    0.40
  -1   1   2    3.90    0.50
   0   1   2 1071.89   96.29
  -1  -1  -2  141.99   21.10
   1   1   2  168.08   21.70
  -2  -1  -2  507.05   51.19
   2   1   2  482.25   49.40
   3   1   2   48.70    4.10
   3   1   2   51.79    4.10
  -5  -1  -2  280.17   36.50
   5   1   2  239.48   32.90
  -6  -1  -2   25.80    2.20
   6   1   2   27.50    2.20
  -7  -1  -2  108.49    8.80
  -8  -1  -2    1.50    0.30
   8   1   2    2.20    0.30
   8   1   2    1.80    0.40
   8   1   2    2.30    0.50
  -9  -1  -2   46.60    4.20
   9   1   2   53.89    4.20
   9   1   2   50.69    4.50
 -10  -1  -2   17.60    1.80
  10   1   2   22.30    1.80
  10   1   2   20.00    2.10
  10   1   2   19.90    1.90
   9  -2  -2  271.37   22.40
   9  -2  -2  281.67   23.00
   8  -2  -2   44.70    4.20
   8  -2  -2   42.00    3.70
   6  -2  -2    0.00    0.30
   6  -2  -2    0.30    0.20
   6  -2  -2    0.50    0.10
  -6   2   2    0.20    0.10
  -6   2   2    0.30    0.20
   5  -2  -2   95.49    7.80
   5  -2  -2   88.19    7.90
   5  -2  -2  103.29    8.30
  -5   2   2   99.59    7.90
  -4   2   2  210.08   28.30
   3  -2  -2   41.90    3.60
   3  -2  -2   41.00    3.50
  -3   2   2   46.60    3.60
  -2   2   2  261.27   32.00
   1  -2  -2  190.18   25.50
   0  -2  -2 2981.70  256.67
   0   2   2 3127.09  255.77
  -1  -2  -2 1924.31  165.58
   1   2   2 1879.41  163.48
   2   2   2    4.20    0.40
   2   2   2    4.70    0.50
  -3  -2  -2  275.47   35.10
   3   2   2  248.08   32.40
  -4  -2  -2 1624.34  152.38
   4   2   2 1770.72  151.88
  -5  -2  -2  969.10   88.89
   5   2   2  760.52   84.29
  -6  -2  -2    0.90    0.20
   6   2   2    0.80    0.20
   6   2   2    0.90    0.30
   6   2   2    0.50    0.10
  -7  -2  -2   57.79    4.80
   7   2   2   61.49    4.90
   7   2   2   58.39    4.70
   7   2   2   53.29    4.80
  -8  -2  -2    0.20    0.30
   8   2   2    0.00    0.20
   8   2   2    0.10    0.20
   8   2   2    0.00    0.10
  -9  -2  -2   15.00    1.30
   9   2   2   12.20    1.40
   9   2   2   13.60    1.40
   9   2   2   13.60    1.30
 -10  -2  -2    6.10    0.70
  10   2   2    6.60    1.00
  10   2   2    6.80    0.70
  10   2   2    5.80    0.80
   8  -3  -2   63.89    5.40
   8  -3  -2   67.19    6.10
   7  -3  -2  222.18   17.30
   7  -3  -2  216.08   17.10
  -7   3   2  201.68   17.40
   6  -3  -2  216.48   18.00
   5  -3  -2   94.89    8.20
   5  -3  -2  103.89    8.10
  -5   3   2  103.59    8.30
   4  -3  -2   96.09    8.20
   4  -3  -2  107.89    8.60
  -4   3   2  102.89    8.20
  -4   3   2   96.79    8.60
  -3   3   2  172.18   26.90
   2  -3  -2 1100.99  109.09
  -2   3   2 1313.67  108.29
   1  -3  -2  341.47   40.40
   0  -3  -2 1309.97  116.29
   0   3   2 1217.58  113.09
  -1  -3  -2  864.01   80.29
   1   3   2  753.52   77.09
  -2  -3  -2  852.31   84.39
  -3  -3  -2  198.78   30.30
   3   3   2  168.88   31.50
  -4  -3  -2  209.38   33.60
   4   3   2  211.28   39.00
  -5  -3  -2    0.60    0.20
   5   3   2    0.50    0.20
   5   3   2    0.60    0.10
   6   3   2   22.70    2.00
   6   3   2   20.30    1.90
  -7  -3  -2   88.19    7.90
   7   3   2   99.79    7.80
   7   3   2  106.89    8.10
   7   3   2   92.59    8.00
  -8  -3  -2  127.69   10.10
   8   3   2  112.09   10.20
   8   3   2  122.59   10.00
   8   3   2  133.89   10.20
  -9  -3  -2    2.10    0.40
   9   3   2    1.80    0.50
   9   3   2    1.70    0.30
   9   3   2    1.30    0.40
 -10  -3  -2   62.89    4.80
  10   3   2   52.29    4.90
   8  -4  -2   57.89    6.20
   8  -4  -2   63.59    5.20
   7  -4  -2   60.69    5.30
   7  -4  -2   58.19    4.50
   7  -4  -2   50.39    4.70
  -7   4   2   54.99    4.80
   6  -4  -2   14.60    1.20
   6  -4  -2   16.30    1.40
   6  -4  -2   11.70    1.70
  -6   4   2   14.60    1.40
   5  -4  -2    8.60    0.70
   5  -4  -2    7.40    1.10
   5  -4  -2    8.60    0.80
  -5   4   2    8.70    1.30
   4  -4  -2  112.19    8.90
   4  -4  -2  104.29    8.40
   4  -4  -2   94.09    8.40
  -4   4   2  102.29    8.90
  -4   4   2  109.39    8.50
   3  -4  -2    0.10    0.20
  -3   4   2    0.50    0.20
   2  -4  -2    7.30    0.60
  -2   4   2    7.60    0.70
  -2   4   2    7.10    1.00
   1  -4  -2    7.00    0.60
   1  -4  -2    6.80    0.50
  -1   4   2    5.00    0.90
  -1   4   2    6.30    0.60
   0  -4  -2   52.59    4.60
   0   4   2   54.99    4.30
  -1  -4  -2  186.38   30.60
   1   4   2  202.28   31.20
  -2  -4  -2   63.19    5.40
   2   4   2   71.79    5.70
   2   4   2   66.59    5.40
  -3  -4  -2 1304.17  124.39
   3   4   2 1293.97  125.39
  -4  -4  -2  328.37   45.80
   4   4   2  314.97   46.90
  -5  -4  -2   39.60    3.50
   5   4   2   44.80    3.50
   5   4   2   41.90    3.60
  -6  -4  -2   27.50    2.60
   6   4   2   29.50    2.70
   6   4   2   33.30    2.70
   6   4   2   32.80    2.60
  -7  -4  -2   31.60    2.60
   7   4   2   29.40    2.60
   7   4   2   28.20    2.70
   7   4   2   34.20    2.80
  -8  -4  -2  125.59   10.60
   8   4   2  144.89   10.50
   8   4   2  120.09   10.70
  -9  -4  -2   57.09    4.40
   9   4   2   50.39    4.60
   9   4   2   55.89    4.30
   9   4   2   47.10    4.50
 -10  -4  -2    0.40    0.20
  10   4   2    0.20    0.30
   8  -5  -2   43.60    3.70
   7  -5  -2   23.70    2.10
   7  -5  -2   23.00    2.00
   7  -5  -2   24.00    2.70
  -7   5   2   26.00    2.20
   6  -5  -2    2.80    0.30
   6  -5  -2    2.80    0.40
   6  -5  -2    2.20    0.70
  -6   5   2    3.20    0.50
   5  -5  -2    0.60    0.30
   5  -5  -2    1.10    0.20
   5  -5  -2    1.10    0.20
  -5   5   2    1.30    0.30
  -5   5   2    1.40    0.60
   4  -5  -2  271.17   22.30
   3  -5  -2  271.77   22.30
   2  -5  -2  549.54   63.29
  -2   5   2  557.84   62.79
   0  -5  -2   50.79    4.00
   0  -5  -2   51.89    4.30
   0   5   2   45.50    4.00
  -1  -5  -2  379.86   50.29
   1   5   2  435.46   53.89
  -2  -5  -2   26.20    2.30
  -2  -5  -2   24.10    2.10
   2   5   2   26.20    2.00
   2   5   2   23.00    2.30
  -3  -5  -2  167.68   36.10
   3   5   2  152.28   35.60
  -4  -5  -2    0.40    0.10
  -4  -5  -2    0.30    0.20
   4   5   2    0.50    0.20
  -5  -5  -2    3.20    0.40
  -5  -5  -2    2.30    0.40
   5   5   2    2.50    0.30
   5   5   2    2.70    0.50
  -6  -5  -2   48.90    4.30
   6   5   2   48.40    4.40
   6   5   2   56.69    4.40
  -7  -5  -2    7.90    0.80
   7   5   2    9.50    1.00
   7   5   2    7.40    0.80
   7   5   2    8.60    1.00
   8   5   2   38.70    3.70
   8   5   2   46.80    3.80
  -9  -5  -2    2.30    0.40
   9   5   2    2.60    0.60
   7  -6  -2  295.97   26.50
   7  -6  -2  357.66   25.90
   7  -6  -2  311.57   25.90
   6  -6  -2    0.00    0.30
   6  -6  -2    0.30    0.10
   6  -6  -2    0.10    0.20
  -6   6   2    0.10    0.40
  -6   6   2    0.00    0.20
   5  -6  -2   74.19    6.30
  -5   6   2   82.69    7.20
   4  -6  -2    0.10    0.10
   4  -6  -2    0.20    0.30
  -4   6   2    0.30    0.40
  -4   6   2    0.30    0.20
   3  -6  -2   21.80    1.80
   3  -6  -2   24.60    1.90
   3  -6  -2   22.50    2.30
  -3   6   2   21.10    2.50
   2  -6  -2  733.43   76.69
  -2   6   2  592.34   74.29
   1  -6  -2    3.60    0.60
   1  -6  -2    3.70    0.30
  -1   6   2    2.70    0.80
  -1   6   2    2.60    0.30
   0  -6  -2   23.60    2.00
   0   6   2   24.20    2.00
   1   6   2  103.59    8.80
  -2  -6  -2  904.51   93.89
   2   6   2  793.62   95.39
  -3  -6  -2  463.65   60.49
   3   6   2  392.56   61.49
   4   6   2   66.89    5.30
   4   6   2   63.89    5.60
  -5  -6  -2    0.50    0.20
  -5  -6  -2    0.30    0.10
   5   6   2    0.70    0.30
   5   6   2    0.50    0.10
   6   6   2   26.00    2.50
   6   6   2   27.40    2.30
   6   6   2   31.20    2.60
  -7  -6  -2  188.98   16.80
   7   6   2  207.18   17.00
   7   6   2  229.38   17.00
  -8  -6  -2  129.29   11.30
   8   6   2  132.79   11.50
   8   6   2  155.58   11.50
  -9  -6  -2   13.60    1.40
   9   6   2   14.20    1.70
   6  -7  -2    6.90    0.70
   6  -7  -2    6.80    1.20
  -6   7   2    5.40    1.30
   5  -7  -2    0.50    0.10
   5  -7  -2    0.40    0.10
   5  -7  -2    0.50    0.10
   5  -7  -2    0.30    0.30
  -5   7   2    0.80    0.20
  -5   7   2    1.80    0.70
   4  -7  -2  103.99    8.50
   4  -7  -2  114.39    8.50
   4  -7  -2  100.19    9.10
  -4   7   2  102.99    9.40
   3  -7  -2    3.20    0.30
   3  -7  -2    2.70    0.70
   3  -7  -2    3.20    0.30
  -3   7   2    2.70    0.90
  -3   7   2    4.10    0.40
   2  -7  -2    5.00    0.80
   2  -7  -2    4.10    0.40
  -2   7   2    3.00    0.90
  -2   7   2    5.40    0.50
   1  -7  -2   32.60    2.80
  -1   7   2   36.50    2.80
   0   7   2  175.28   14.70
  -1  -7  -2   65.59    5.00
   1   7   2   52.79    5.40
   1   7   2   63.69    5.00
   2   7   2  153.18   12.80
  -3  -7  -2   97.49    8.20
  -3  -7  -2   95.89    8.50
   3   7   2  110.39    8.60
   3   7   2  104.19    8.20
  -4  -7  -2  151.38   12.80
   4   7   2  159.68   12.50
  -5  -7  -2    0.60    0.20
  -5  -7  -2    1.10    0.40
   5   7   2    0.60    0.30
   5   7   2    0.90    0.20
   5   7   2    0.80    0.40
  -6  -7  -2   24.70    2.30
   6   7   2   26.20    2.20
   6   7   2   24.90    2.40
   6   7   2   29.00    2.50
  -7  -7  -2    2.10    0.40
   7   7   2    2.10    0.30
   7   7   2    1.80    0.50
  -8  -7  -2    1.10    0.30
   8   7   2    2.30    0.50
   8   7   2    1.70    0.50
   8   7   2    1.30    0.40
  -9  -7  -2    1.40    0.40
   9   7   2    1.00    0.40
   6  -8  -2    7.50    0.60
   6  -8  -2    7.10    0.80
   6  -8  -2    7.60    0.70
  -6   8   2    6.10    1.50
   5  -8  -2    4.60    0.50
   5  -8  -2    5.20    0.50
   5  -8  -2    6.70    1.10
   5  -8  -2    4.80    0.50
  -5   8   2    5.50    1.40
   4  -8  -2   14.60    1.10
   4  -8  -2   12.30    1.10
  -4   8   2   15.10    2.00
  -4   8   2   13.80    1.20
   3  -8  -2    0.70    0.10
   3  -8  -2    0.90    0.50
  -3   8   2    0.60    0.20
  -3   8   2    0.70    0.60
   2  -8  -2  195.08   16.40
  -2   8   2  201.68   16.00
   1  -8  -2  114.19    9.00
   1  -8  -2   99.59    8.60
  -1   8   2  106.89    8.60
   0  -8  -2   10.90    1.20
   0  -8  -2    8.80    0.80
  -1  -8  -2   11.60    1.30
   1   8   2   11.00    1.00
   1   8   2   12.40    1.00
  -2  -8  -2   42.80    3.40
  -2  -8  -2   42.20    3.70
   2   8   2   39.10    3.90
  -4  -8  -2  134.69   11.80
  -4  -8  -2  139.59   11.60
   4   8   2  152.88   11.50
  -5  -8  -2    3.30    0.50
  -5  -8  -2    3.10    0.70
   5   8   2    4.40    0.40
   5   8   2    4.90    1.00
   5   8   2    3.30    0.60
  -6  -8  -2    0.70    0.20
  -6  -8  -2    0.50    0.30
   6   8   2    0.60    0.20
   6   8   2    0.70    0.30
   6   8   2    0.50    0.30
   7   8   2   28.30    2.90
   7   8   2   32.40    2.80
  -8  -8  -2  100.29    9.10
   8   8   2  120.59    9.40
   5  -9  -2    5.80    0.50
   5  -9  -2    5.40    0.60
  -5   9   2    6.40    1.60
   4  -9  -2    1.00    0.50
   4  -9  -2    0.40    0.10
  -4   9   2    0.50    0.50
   3  -9  -2    8.40    0.70
  -3   9   2    5.60    1.30
   2  -9  -2    4.90    1.20
   2  -9  -2    3.20    0.30
  -2   9   2    2.10    0.80
   1  -9  -2    0.10    0.10
   1  -9  -2    0.30    0.30
  -1   9   2    0.30    0.10
  -1   9   2    0.70    0.50
   0  -9  -2   30.50    2.70
   0  -9  -2   25.60    2.30
  -2  -9  -2    8.40    1.10
  -2  -9  -2    8.40    0.80
   2   9   2    7.40    1.20
   2   9   2    7.80    0.70
  -3  -9  -2   10.00    1.20
  -3  -9  -2    8.20    0.80
   3   9   2    8.60    1.30
   3   9   2    8.90    0.80
  -4  -9  -2    0.90    0.20
  -4  -9  -2    0.90    0.40
   4   9   2    0.50    0.40
   4   9   2    0.60    0.20
   4   9   2    0.40    0.30
  -5  -9  -2   30.70    3.00
  -5  -9  -2   40.50    3.40
   5   9   2   36.60    3.40
  -6  -9  -2  114.89    9.80
   6   9   2  114.99    9.80
  -7  -9  -2    1.00    0.30
   7   9   2    1.00    0.40
   7   9   2    0.80    0.40
   3 -10  -2    2.60    0.30
  -3  10   2    1.60    0.80
   2 -10  -2   40.80    3.10
  -2  10   2   32.90    4.00
   1 -10  -2   10.10    0.80
  -1  10   2    6.60    1.50
   0 -10  -2    0.20    0.10
   0 -10  -2    1.30    0.50
   0  10   2    0.40    0.10
   0  10   2    0.10    0.30
  -1 -10  -2   10.90    1.30
   1  10   2    6.50    1.30
   1  10   2    8.60    0.80
  -2 -10  -2  105.59    8.60
   2  10   2   99.59    8.50
   2  10   2  110.89    8.70
   2  10   2  106.39    8.50
  -3 -10  -2    1.20    0.50
  -3 -10  -2    0.50    0.20
   3  10   2    0.90    0.20
   3  10   2    1.00    0.50
   3  10   2    0.60    0.30
  -4 -10  -2   82.99    7.00
   4  10   2   82.99    7.10
   4  10   2   89.89    7.60
  -5 -10  -2    6.80    1.10
  -5 -10  -2    5.00    0.70
   5  10   2    7.60    0.70
   5  10   2    7.20    0.90
   5  10   2    6.10    1.10
  -6 -10  -2    2.10    0.40
  -6 -10  -2    2.50    0.70
   6  10   2    2.70    0.60
   6  10   2    2.30    0.70
   2 -11  -2   46.70    3.80
   1 -11  -2    0.10    0.10
  -1  11   2    0.00    0.40
   0 -11  -2    8.10    0.80
   0  11   2    9.90    0.90
  -1 -11  -2    4.10    0.40
   1  11   2    3.80    0.40
   1  11   2    3.80    0.50
   1  11   2    2.40    0.80
  -2 -11  -2    4.40    0.50
   2  11   2    4.50    1.20
   2  11   2    4.60    0.50
   2  11   2    4.60    0.60
  -3 -11  -2   33.20    2.90
   3  11   2   35.20    2.80
   3  11   2   33.70    3.00
  -4 -11  -2   69.79    5.80
   4  11   2   70.39    6.50
  -5 -11  -2    4.30    0.60
   5  11   2    4.50    0.80
   5  11   2    3.90    1.00
   2  11  -3    0.20    0.20
   2  11  -3   -0.10    0.30
  -2 -11   3    0.10    0.10
   1  11  -3    0.40    0.40
   1  11  -3    1.10    0.30
  -1 -11   3    1.00    0.20
   0  11  -3  187.68   16.30
   0 -11   3  201.28   15.70
  -1  11  -3    8.20    1.40
   1 -11   3   10.70    0.90
   4  10  -3   49.60    4.70
   4  10  -3   57.09    4.40
  -4 -10   3   45.60    4.20
   3  10  -3   14.70    1.70
   3  10  -3   12.50    1.30
  -3 -10   3   12.50    1.20
   2  10  -3    6.70    1.10
  -2 -10   3    6.10    1.10
  -2 -10   3    7.00    0.70
   1  10  -3    1.50    0.60
   1  10  -3    1.70    0.30
  -1 -10   3    1.10    0.50
  -1 -10   3    1.30    0.30
   0 -10   3    2.10    0.70
   0 -10   3    1.20    0.20
  -1  10  -3  103.09    9.00
   1 -10   3   92.79    8.40
   1 -10   3  117.09    8.90
   2 -10   3   52.69    4.30
  -3  10  -3    2.60    0.80
   3 -10   3    3.10    0.40
   3 -10   3    3.90    0.80
   4 -10   3   32.50    2.70
   6   9  -3  241.28   19.70
   5   9  -3   52.69    4.70
  -5  -9   3   49.40    4.20
   4   9  -3    9.20    1.20
   4   9  -3    8.40    1.00
  -4  -9   3    8.70    0.90
   3   9  -3    5.50    0.90
   3   9  -3    4.10    0.60
  -3  -9   3    5.00    0.50
   2   9  -3    3.00    0.40
   2   9  -3    2.80    0.60
  -2  -9   3    3.20    0.40
   1   9  -3  134.09   11.20
  -1  -9   3  132.59   10.80
   0   9  -3  142.49   11.80
   0  -9   3  131.09   11.30
   0  -9   3  148.89   11.80
  -1   9  -3   79.29    6.90
   1  -9   3   79.49    6.40
  -2   9  -3   48.80    4.70
   2  -9   3   52.79    4.20
  -3   9  -3    9.70    1.50
   3  -9   3   12.50    1.00
  -4   9  -3    9.50    1.40
   5  -9   3   12.40    1.50
   6   8  -3    1.90    0.70
   6   8  -3    3.80    0.70
  -6  -8   3    3.10    0.50
   5   8  -3    8.60    1.00
   5   8  -3    8.10    1.20
   5   8  -3    9.00    0.80
  -5  -8   3    6.90    0.80
   4   8  -3   52.49    4.80
   4   8  -3   60.89    5.10
  -4  -8   3   56.79    4.70
   3   8  -3   91.29    8.20
   3   8  -3   98.49    8.50
  -3  -8   3  108.49    8.10
   2   8  -3    3.50    0.70
   2   8  -3    2.80    0.40
  -2  -8   3    2.80    0.40
   1   8  -3   39.70    3.90
   1   8  -3   33.40    3.00
  -1  -8   3   35.20    3.40
  -1  -8   3   38.50    3.00
  -2   8  -3    3.60    0.80
   2  -8   3    2.90    0.40
   2  -8   3    3.20    0.70
  -4   8  -3  118.99   10.20
   6  -8   3    2.20    0.60
   7   7  -3   10.40    1.40
  -7  -7   3    9.80    1.00
   6   7  -3   10.80    1.20
   6   7  -3   11.10    1.00
  -6  -7   3    9.90    1.00
   5   7  -3  196.08   16.00
   4   7  -3   94.69    8.20
   4   7  -3  106.09    8.50
   4   7  -3   92.79    8.00
  -4  -7   3  103.99    8.10
   3   7  -3   95.39    7.50
  -3  -7   3   87.59    7.50
   2   7  -3    3.60    0.60
   2   7  -3    3.30    0.50
  -2  -7   3    3.40    0.50
  -2  -7   3    3.70    0.40
   1   7  -3    0.70    0.30
  -1  -7   3    0.80    0.10
  -1  -7   3    1.60    0.50
  -1   7  -3    3.70    0.30
  -1   7  -3    3.40    0.60
   1  -7   3    3.00    0.60
   1  -7   3    3.20    0.40
  -2   7  -3    0.50    0.30
   2  -7   3    0.40    0.20
  -3   7  -3   82.09    7.90
   3  -7   3  104.39    7.90
  -4   7  -3  114.99    9.80
   5  -7   3  242.08   19.70
  -6   7  -3   13.90    1.90
   6  -7   3   17.50    1.70
   6  -7   3   18.20    1.50
  -7   7  -3   31.90    3.50
   7  -7   3   34.90    3.10
   7  -7   3   36.60    3.00
   8   6  -3    2.10    0.70
  -8  -6   3    2.20    0.40
   7   6  -3    0.40    0.40
   7   6  -3    0.60    0.20
  -7  -6   3    0.80    0.30
   6   6  -3  130.99   11.50
   6   6  -3  143.89   11.30
  -6  -6   3  136.19   11.10
   5   6  -3  134.79   12.50
   5   6  -3  160.58   12.30
   5   6  -3  161.68   12.80
  -5  -6   3  154.58   12.40
   4   6  -3    1.50    0.40
   4   6  -3    2.50    0.50
   4   6  -3    2.10    0.30
  -4  -6   3    2.20    0.30
  -4  -6   3    2.40    0.50
   3   6  -3  108.59    9.10
   2   6  -3  166.78   50.19
  -2  -6   3  264.87   57.69
   1   6  -3    0.20    0.20
   1   6  -3    0.30    0.10
  -1  -6   3    0.10    0.10
  -1  -6   3    0.10    0.10
  -1  -6   3    0.00    0.20
   0   6  -3    8.80    0.80
   0   6  -3   10.00    1.00
   0  -6   3    8.20    0.80
   0  -6   3    9.10    0.80
  -1   6  -3  229.38   50.89
   1  -6   3  271.57   54.49
  -2   6  -3  259.97   54.19
   2  -6   3  278.07   52.09
  -3   6  -3   30.80    3.10
   3  -6   3   35.50    3.00
   4  -6   3    8.90    1.00
  -5   6  -3   54.19    5.50
   5  -6   3   69.49    5.30
  -6   6  -3   73.39    6.60
   6  -6   3   77.79    6.00
   6  -6   3   70.39    6.10
  -7   6  -3  161.08   14.50
   7  -6   3  156.18   14.00
   7  -6   3  186.58   14.10
   7  -6   3  190.38   14.20
  -8   6  -3    0.20    0.30
   8  -6   3    0.00    0.10
   8  -6   3    0.00    0.20
   8  -6   3    0.10    0.20
   8   5  -3   25.60    2.60
   6   5  -3   83.49    7.30
   6   5  -3   85.99    6.80
   6   5  -3   89.59    7.10
  -6  -5   3   78.69    7.10
   5   5  -3  238.58   19.30
   4   5  -3   71.39    5.70
   4   5  -3   59.49    5.50
  -4  -5   3   66.69    5.30
  -4  -5   3   65.09    5.50
   3   5  -3  108.89    9.00
  -3  -5   3  111.49    9.00
   2   5  -3   76.09    6.40
   2   5  -3   80.39    6.60
  -2  -5   3   76.49    6.40
   1   5  -3   47.60    4.30
   1   5  -3   51.19    4.50
  -1  -5   3   52.09    4.30
  -1  -5   3   59.19    4.30
   0   5  -3   33.10    2.80
   0   5  -3   33.90    2.70
   0  -5   3   29.70    2.70
   0  -5   3   32.30    2.60
  -1   5  -3  315.37   52.29
   1  -5   3  382.26   53.59
   2  -5   3   36.10    3.10
   2  -5   3   34.10    2.80
  -5   5  -3   22.00    2.20
   5  -5   3   24.50    2.00
   5  -5   3   21.00    1.80
   5  -5   3   20.90    1.80
   6  -5   3   18.40    1.80
   6  -5   3   19.70    1.70
   6  -5   3   22.70    1.90
  -7   5  -3   62.39    5.30
   7  -5   3   54.79    4.90
   7  -5   3   60.49    4.90
   8  -5   3   28.90    2.40
   8  -5   3   24.10    2.40
   7   4  -3   56.49    4.90
   6   4  -3   29.70    2.60
   6   4  -3   31.40    2.40
  -6  -4   3   27.60    2.40
  -6  -4   3   27.00    2.60
   5   4  -3   13.20    1.10
   5   4  -3   10.90    1.20
  -5  -4   3   14.00    1.10
  -5  -4   3   13.30    1.30
   4   4  -3  755.92   95.29
  -4  -4   3  899.91   99.29
   3   4  -3  159.98   42.60
  -3  -4   3  198.68   44.60
   2   4  -3    1.10    0.20
   2   4  -3    1.00    0.30
  -2  -4   3    1.00    0.20
   1   4  -3  525.35   71.09
  -1  -4   3  742.03   78.59
   0   4  -3  466.65   64.79
   0  -4   3  592.94   67.49
  -1   4  -3 1228.88  122.29
  -2   4  -3   18.20    1.50
   2  -4   3   15.50    1.30
   2  -4   3   14.70    1.50
  -3   4  -3  393.56   55.19
   3  -4   3  467.95   55.59
   4  -4   3   75.69    6.00
   4  -4   3   70.69    5.90
   6  -4   3  162.48   12.10
   6  -4   3  132.49   11.90
   7  -4   3   31.40    2.40
   7  -4   3   24.50    2.40
   8  -4   3    0.50    0.20
   8  -4   3    0.50    0.30
   8  -4   3    0.20    0.20
   9  -4   3   15.80    1.40
   9  -4   3   16.60    1.60
   9  -4   3   13.70    1.50
   9   3  -3    1.60    0.40
  -9  -3   3    1.30    0.30
   8   3  -3   82.39    7.60
   8   3  -3   90.39    7.00
   7   3  -3  152.18   11.00
  -7  -3   3  120.69   11.10
   6   3  -3   67.59    6.00
   6   3  -3   79.89    5.80
  -6  -3   3   68.29    6.00
  -6  -3   3   67.79    5.80
   5   3  -3  144.39   11.10
  -5  -3   3  128.39   11.00
   4   3  -3    0.00    0.10
   4   3  -3    0.00    0.10
  -4  -3   3    0.20    0.20
  -4  -3   3    0.20    0.10
   3   3  -3  431.36   63.29
  -3  -3   3  562.04   68.29
   2   3  -3   64.99   26.40
  -2  -3   3   61.99   24.50
   1   3  -3  406.56   57.39
  -1  -3   3  561.44   63.19
   0   3  -3  160.28   34.90
   0  -3   3  196.68   38.70
  -1   3  -3  135.89   32.80
   1  -3   3  192.38   36.80
  -2   3  -3  549.54   67.79
   2  -3   3  745.93   71.99
  -3   3  -3  551.44   63.79
   3  -3   3  589.24   63.79
  -4   3  -3  142.59   11.70
  -5   3  -3  189.18   16.70
   5  -3   3  221.98   16.60
   6  -3   3   14.70    1.30
   6  -3   3   15.00    1.40
   7  -3   3  573.24   46.10
   8  -3   3  108.79    9.40
   8  -3   3  119.79    9.30
   9  -3   3   16.90    1.60
   9  -3   3   15.70    1.70
   9  -3   3   19.30    1.60
   8   2  -3   11.80    1.00
   8   2  -3   11.50    1.20
  -8  -2   3   10.30    1.30
  -8  -2   3   10.60    1.00
   7   2  -3    7.10    0.60
   7   2  -3    7.10    0.80
  -7  -2   3    5.00    0.80
  -7  -2   3    4.80    0.60
  -6  -2   3   38.70    3.00
  -6  -2   3   32.30    3.30
  -5  -2   3  153.08   38.30
   4   2  -3  465.85   65.79
  -4  -2   3  588.54   69.19
   3   2  -3  143.99   34.60
  -3  -2   3  191.48   39.50
   2   2  -3   24.90    2.40
  -2  -2   3   31.20    2.50
  -2  -2   3   29.90    2.40
   1   2  -3   80.09   24.60
  -1  -2   3   97.89   27.30
   0   2  -3    0.80    0.10
   0  -2   3    0.70    0.20
  -1   2  -3  900.11   92.69
   1  -2   3  977.70   93.99
  -2   2  -3  200.58   32.20
   2  -2   3  237.78   33.40
  -3   2  -3  180.58   32.60
   3  -2   3  184.28   29.90
   4  -2   3  341.07   42.80
   5  -2   3  166.28   29.80
   7  -2   3   55.19    4.80
   7  -2   3   58.19    4.90
   7  -2   3   60.99    4.90
   8  -2   3   31.00    2.80
   8  -2   3   34.80    2.90
   8  -2   3   33.70    3.00
   9  -2   3    2.00    0.40
   9  -2   3    1.40    0.40
  10  -2   3    6.00    0.60
  10  -2   3    4.00    0.70
  10  -2   3    5.80    0.80
   9   1  -3    1.40    0.70
   9   1  -3    1.20    0.20
   8   1  -3    0.00    0.20
   8   1  -3    0.00    0.60
  -8  -1   3    0.60    0.30
  -8  -1   3    0.30    0.20
   6   1  -3    0.10    0.20
   6   1  -3    0.30    0.10
  -6  -1   3    0.40    0.10
  -6  -1   3    0.00    0.20
   5   1  -3    1.30    0.30
   5   1  -3    1.20    0.20
  -5  -1   3    0.60    0.20
   4   1  -3    0.10    0.20
   4   1  -3    0.20    0.10
  -4  -1   3    0.10    0.10
   3   1  -3  187.58   37.10
  -3  -1   3  162.98   34.70
   2   1  -3  548.55   66.29
  -2  -1   3  668.83   68.89
   1   1  -3   72.49   21.70
  -1  -1   3   41.20   18.10
   0   1  -3  116.59   27.40
   0  -1   3  126.29   30.60
  -1   1  -3    4.00    0.40
  -2   1  -3  301.57   37.90
   2  -1   3  293.27   37.50
   3  -1   3  229.98   31.90
   4  -1   3  196.48   29.30
   5  -1   3  341.97   42.00
  -6   1  -3    2.30    0.30
   6  -1   3    2.20    0.30
   7  -1   3   78.69    6.90
   7  -1   3   91.29    7.00
   8  -1   3  121.09   10.00
   8  -1   3  122.49   10.00
   9  -1   3    1.90    0.40
   9  -1   3    2.10    0.40
   9  -1   3    1.50    0.40
  10  -1   3   63.89    5.50
   9   0  -3   29.40    2.40
   9   0  -3   34.10    3.30
  -9   0   3   26.10    2.50
   8   0  -3  171.88   14.20
  -8   0   3  175.98   14.30
   7   0  -3   29.40    2.40
   7   0  -3   25.50    2.80
   7   0  -3   25.70    2.10
  -7   0   3   24.20    2.40
  -7   0   3   23.00    2.10
   6   0  -3  344.57   28.30
   5   0  -3    1.40    0.30
   5   0  -3    1.20    0.20
  -5   0   3    1.20    0.20
  -5   0   3    0.90    0.30
   4   0  -3  544.65   67.49
  -4   0   3  670.83   69.89
  -3   0   3   39.80    3.40
  -3   0   3   45.50    3.60
   2   0  -3   23.70    1.90
   2   0  -3   22.40    2.00
  -2   0   3   22.10    2.00
  -2   0   3   24.70    1.90
   1   0  -3   41.40   15.50
  -1   0   3   38.90   15.90
   0   0  -3   62.39   19.20
   0   0   3   56.49   17.50
  -1   0  -3  138.79   26.30
   1   0   3  138.89   26.00
  -2   0  -3    4.80    0.40
   2   0   3    4.20    0.40
   2   0   3    3.90    0.40
  -3   0  -3    2.00    0.20
   3   0   3    2.60    0.30
  -4   0  -3   19.90    1.70
   4   0   3   21.70    1.70
  -5   0  -3   48.20    4.30
   5   0   3   52.29    4.30
   5   0   3   58.59    4.30
   5   0   3   50.79    4.20
  -6   0  -3   11.00    1.10
   6   0   3   13.00    1.10
  -7   0  -3   17.90    1.60
   7   0   3   20.70    1.60
   7   0   3   19.60    1.70
   7   0   3   16.60    1.70
   8   0   3   82.09    6.50
   8   0   3   72.79    6.50
   8   0   3   77.19    6.30
  -9   0  -3   10.20    1.00
   9   0   3    8.90    1.10
   9   0   3   10.40    1.20
 -10   0  -3  136.59   11.30
  10   0   3  127.89   11.30
  10   0   3  144.99   11.50
  10   0   3  145.59   11.30
   8  -1  -3  182.48   14.70
  -8   1   3  192.58   15.10
  -8   1   3  174.18   14.70
   7  -1  -3   38.70    3.20
   7  -1  -3   41.10    3.00
   7  -1  -3   39.30    3.70
  -7   1   3   32.50    3.00
  -7   1   3   31.80    3.30
   6  -1  -3  116.49    9.90
   6  -1  -3  122.89   10.40
  -6   1   3  123.99   10.00
   5  -1  -3    0.20    0.10
   5  -1  -3    0.10    0.10
   5  -1  -3    0.20    0.30
  -5   1   3    0.00    0.10
  -5   1   3    0.00    0.10
   4  -1  -3  290.97   41.20
  -4   1   3  319.17   42.30
   3  -1  -3  207.78   17.10
   2  -1  -3   25.90    2.50
   2  -1  -3   27.70    2.30
  -2   1   3   27.70    2.20
  -2   1   3   27.60    2.30
   1  -1  -3  408.06   47.10
  -1   1   3  414.86   47.40
   0  -1  -3   40.40    3.40
   0   1   3   38.60    3.40
   1   1   3 4752.12  395.56
  -2  -1  -3 1086.89  102.79
  -3  -1  -3  423.46   49.60
   3   1   3  429.26   48.40
  -4  -1  -3    7.70    0.70
   4   1   3    7.80    0.70
  -5  -1  -3   59.09    4.90
   5   1   3   61.29    4.90
   5   1   3   61.29    4.90
   6   1   3  343.87   43.00
   7   1   3  166.28   14.60
   7   1   3  195.18   14.60
  -8  -1  -3  120.59   10.50
   8   1   3  130.39   10.40
   8   1   3  135.29   10.50
   8   1   3  142.39   10.60
   8   1   3  112.89   10.50
   9   1   3   67.69    5.90
 -10  -1  -3    1.40    0.30
  10   1   3    0.90    0.40
  10   1   3    1.30    0.30
  10   1   3    1.80    0.50
  10   1   3    1.20    0.30
   8  -2  -3   52.99    4.40
   8  -2  -3   46.80    4.20
   8  -2  -3   59.89    5.10
  -8   2   3   50.29    4.50
   7  -2  -3   23.10    1.80
  -7   2   3   20.40    2.10
   6  -2  -3    3.20    0.50
   6  -2  -3    3.70    0.90
   6  -2  -3    3.10    0.30
  -6   2   3    2.40    0.50
   5  -2  -3   28.50    2.80
   5  -2  -3   27.50    2.30
  -5   2   3   29.00    2.50
   4  -2  -3  230.98   19.00
   3  -2  -3   89.09    7.10
  -3   2   3   75.79    6.70
  -2   2   3  462.15   52.99
   1  -2  -3   91.09    7.40
  -1   2   3   85.59    7.40
   0  -2  -3    9.50    1.00
   0  -2  -3    9.10    0.80
   0   2   3    9.30    0.80
   0   2   3   10.10    1.00
  -1  -2  -3  509.55   56.49
   1   2   3  476.85   53.49
  -2  -2  -3   25.80    2.00
   2   2   3   22.70    2.00
  -3  -2  -3  487.05   56.79
   3   2   3  477.55   53.19
  -4  -2  -3    0.90    0.20
  -4  -2  -3    1.10    0.20
   4   2   3    0.60    0.10
   4   2   3    1.00    0.20
  -5  -2  -3   61.39    5.30
   5   2   3   60.69    5.30
   5   2   3   72.49    5.30
  -6  -2  -3  129.19   10.50
  -7  -2  -3   75.99    6.50
   7   2   3   86.09    6.50
   7   2   3   77.99    6.60
   8   2   3  295.27   23.90
  -9  -2  -3   14.80    1.40
   9   2   3   16.10    1.60
   9   2   3   13.90    1.40
   9   2   3   15.40    1.40
 -10  -2  -3    7.00    0.80
  10   2   3    6.90    1.00
  10   2   3    6.10    0.80
   8  -3  -3   99.59    8.40
   8  -3  -3  116.59    9.30
  -8   3   3   99.79    8.70
   7  -3  -3   19.00    2.00
   7  -3  -3   22.20    1.80
   7  -3  -3   25.20    2.60
  -7   3   3   24.30    2.40
   6  -3  -3   14.40    1.20
   6  -3  -3   14.30    1.40
   6  -3  -3   15.90    1.90
  -6   3   3   15.00    1.50
   5  -3  -3   22.30    1.70
   5  -3  -3   19.10    1.80
   5  -3  -3   19.80    2.20
  -5   3   3   21.70    1.90
  -4   3   3  122.49   10.00
   3  -3  -3   71.49    6.30
  -3   3   3   86.19    6.40
  -3   3   3   75.59    6.70
   2  -3  -3  182.28   15.00
   0  -3  -3  226.38   34.80
   0   3   3  208.28   30.80
  -1  -3  -3   64.79    4.90
  -1  -3  -3   60.69    5.20
   1   3   3   57.09    5.40
  -2  -3  -3 2690.53  228.68
   2   3   3 2477.45  222.68
  -3  -3  -3  228.58   41.70
   3   3   3  202.48   32.00
  -4  -3  -3  162.38   35.50
   4   3   3  165.28   32.40
  -6  -3  -3  119.99   10.30
   6   3   3  133.89   10.30
   6   3   3  127.99   10.40
  -7  -3  -3   27.50    2.50
   7   3   3   31.90    2.40
   7   3   3   27.50    2.50
  -8  -3  -3   26.50    2.30
   8   3   3   30.10    2.40
   8   3   3   26.40    2.30
   8   3   3   24.10    2.50
   9   3   3   33.80    3.00
   9   3   3   35.10    3.10
   9   3   3   32.60    2.80
 -10  -3  -3   65.09    5.40
  10   3   3   63.69    5.40
   8  -4  -3   47.20    4.60
   8  -4  -3   43.40    3.70
  -8   4   3   47.60    4.10
   7  -4  -3   10.20    1.00
   7  -4  -3   10.20    0.90
  -7   4   3    9.80    1.30
   6  -4  -3   18.10    1.70
   6  -4  -3   19.70    1.60
   6  -4  -3   17.30    2.20
  -6   4   3   21.90    1.90
   5  -4  -3    7.40    0.70
   5  -4  -3    7.30    1.20
  -5   4   3    9.90    0.90
   4  -4  -3  388.76   31.70
   2  -4  -3  658.23   79.09
  -2   4   3  865.01   78.49
   1  -4  -3    9.70    0.80
  -1   4   3    9.10    1.20
  -1   4   3   10.10    0.90
   0  -4  -3   91.99    8.20
   0   4   3  103.09    8.30
  -1  -4  -3    9.10    0.80
  -1  -4  -3    8.70    1.00
   1   4   3   10.30    0.80
   1   4   3   10.50    0.80
  -2  -4  -3   69.09    5.70
   2   4   3   71.09    5.70
  -3  -4  -3  468.95   58.09
   3   4   3  413.36   53.69
  -4  -4  -3  231.08   45.60
   4   4   3  243.58   43.90
  -5  -4  -3   44.80    4.30
   5   4   3   58.09    4.20
  -6  -4  -3    0.10    0.10
   6   4   3    0.20    0.20
   6   4   3    0.00    0.10
  -7  -4  -3   18.90    1.80
   7   4   3   17.70    1.70
   7   4   3   21.30    1.80
  -8  -4  -3   72.69    6.30
   8   4   3   80.89    6.20
   8   4   3   73.49    6.30
   8   4   3   77.49    6.50
  -9  -4  -3    4.20    0.60
   9   4   3    5.40    0.60
   9   4   3    4.90    0.70
   9   4   3    5.30    0.80
 -10  -4  -3   49.99    4.30
  10   4   3   51.69    4.40
   7  -5  -3  150.58   11.80
   7  -5  -3  138.69   12.50
   7  -5  -3  149.88   11.90
  -7   5   3  144.79   12.00
   6  -5  -3    0.10    0.10
   6  -5  -3    0.20    0.20
   6  -5  -3    0.10    0.30
  -6   5   3    0.10    0.20
   5  -5  -3    3.60    0.30
  -5   5   3    3.10    0.50
   4  -5  -3   77.99    6.10
   4  -5  -3   75.49    6.00
   4  -5  -3   69.39    6.60
   4  -5  -3   72.79    6.00
  -4   5   3   75.49    6.70
   3  -5  -3    0.30    0.10
   3  -5  -3    0.30    0.10
   3  -5  -3    0.20    0.10
   3  -5  -3    0.30    0.30
  -3   5   3    0.30    0.20
  -3   5   3    0.20    0.30
   2  -5  -3  947.31  104.69
  -2   5   3 1110.09  102.39
   1  -5  -3   19.70    1.60
   1  -5  -3   22.00    2.10
   1  -5  -3   19.10    1.60
  -1   5   3   17.10    2.00
  -1   5   3   18.00    1.60
   0  -5  -3    0.50    0.30
   0  -5  -3    0.60    0.10
   0   5   3    0.90    0.10
   0   5   3    0.60    0.30
   0   5   3    0.50    0.10
  -1  -5  -3   21.00    1.90
  -1  -5  -3   24.30    2.20
   1   5   3   22.80    1.90
   1   5   3   23.10    1.90
  -2  -5  -3  410.86   54.99
   2   5   3  354.86   50.09
  -3  -5  -3  455.95   61.39
   3   5   3  469.55   61.79
  -4  -5  -3   12.00    1.10
  -4  -5  -3   12.20    1.20
  -5  -5  -3   12.70    1.30
  -5  -5  -3   12.30    1.20
   5   5   3   15.00    1.20
  -6  -5  -3    7.00    0.80
   6   5   3    7.40    0.70
   6   5   3    8.20    0.90
  -7  -5  -3   40.10    3.40
   7   5   3   36.40    3.30
   7   5   3   42.70    3.50
   8   5   3   18.10    1.70
   8   5   3   16.10    1.60
  -9  -5  -3   17.10    1.80
   9   5   3   19.30    1.90
   9   5   3   21.50    1.70
  10   5   3   22.80    2.20
   7  -6  -3   12.50    1.90
   7  -6  -3   14.70    1.30
   7  -6  -3   13.10    1.20
  -7   6   3   13.40    1.40
   6  -6  -3    4.10    1.00
   6  -6  -3    4.60    0.50
   6  -6  -3    5.90    0.60
  -6   6   3    6.10    0.70
   5  -6  -3   17.00    1.50
   5  -6  -3   19.20    2.20
   5  -6  -3   20.10    1.50
  -5   6   3   21.50    2.40
  -5   6   3   17.40    1.70
   4  -6  -3   28.30    2.20
   4  -6  -3   26.10    2.10
   4  -6  -3   24.40    2.20
  -4   6   3   26.30    2.90
   3  -6  -3    8.50    1.10
   3  -6  -3    6.40    0.60
   3  -6  -3    6.50    0.60
  -3   6   3    8.10    0.70
  -3   6   3    5.60    1.10
   2  -6  -3  147.79   11.60
   2  -6  -3  150.48   12.20
  -2   6   3  135.09   12.30
   1  -6  -3   75.89    6.10
   0  -6  -3   86.29    6.30
   0   6   3   67.99    6.80
  -1  -6  -3   54.69    4.60
   1   6   3   59.29    4.60
  -2  -6  -3  128.19   10.50
   2   6   3  124.79   10.20
  -3  -6  -3   12.80    1.30
  -3  -6  -3   11.50    1.10
   3   6   3   12.40    1.00
   3   6   3   11.70    1.40
  -4  -6  -3  103.69    8.90
   4   6   3  105.89    8.80
   4   6   3  119.19    9.20
   5   6   3  190.08   15.30
  -6  -6  -3    0.20    0.20
   6   6   3    0.30    0.20
   6   6   3    0.10    0.10
  -7  -6  -3    0.20    0.20
   7   6   3    0.10    0.30
   7   6   3    0.00    0.20
   7   6   3    0.20    0.10
  -8  -6  -3   40.40    3.90
   8   6   3   45.40    4.10
   8   6   3   50.59    3.90
   8   6   3   49.40    4.10
  -9  -6  -3   92.89    7.70
   6  -7  -3    1.20    0.20
   6  -7  -3    1.40    0.20
   6  -7  -3    0.80    0.50
   6  -7  -3    1.50    0.30
  -6   7   3    0.80    0.60
  -6   7   3    0.90    0.30
   5  -7  -3   38.20    3.80
   5  -7  -3   39.60    3.10
  -5   7   3   36.60    3.30
   4  -7  -3  131.39   11.20
   4  -7  -3  149.39   11.90
  -4   7   3  143.49   11.30
  -4   7   3  132.19   12.10
   3  -7  -3  107.19    8.10
   3  -7  -3   98.39    8.10
  -3   7   3   95.39    8.90
   2  -7  -3   10.10    0.80
   2  -7  -3    8.60    1.20
   2  -7  -3    8.10    0.80
  -2   7   3    7.90    1.40
   1  -7  -3   79.29    6.90
  -1   7   3   93.39    7.00
  -1  -7  -3   13.10    1.20
   1   7   3   14.70    1.20
   1   7   3   13.90    1.20
   2   7   3  233.18   19.30
  -3  -7  -3   86.29    7.10
  -3  -7  -3   90.49    7.30
   3   7   3   83.49    7.50
  -4  -7  -3   10.30    1.10
  -4  -7  -3    7.90    0.90
   4   7   3    8.80    1.20
   4   7   3   10.80    0.90
  -5  -7  -3    4.90    0.60
  -5  -7  -3    5.30    0.70
   5   7   3    4.90    0.50
   5   7   3    5.60    0.80
  -6  -7  -3    7.80    0.80
  -6  -7  -3    7.60    1.00
   6   7   3    8.30    0.70
  -7  -7  -3    5.40    0.70
   7   7   3    6.70    0.90
   7   7   3    7.30    0.70
   8   7   3   31.80    3.00
   8   7   3   33.80    3.10
  -9  -7  -3   10.70    1.20
   9   7   3   14.30    1.50
   5  -8  -3   29.70    2.30
   5  -8  -3   25.60    2.30
   5  -8  -3   31.10    3.20
  -5   8   3   28.80    2.50
  -5   8   3   26.20    3.20
   4  -8  -3   31.40    2.60
   4  -8  -3   34.50    3.20
   4  -8  -3   30.10    2.50
  -4   8   3   32.40    3.50
  -4   8   3   30.30    2.70
  -3   8   3  174.98   15.20
  -3   8   3  179.98   14.40
   1  -8  -3    0.70    0.30
   1  -8  -3    0.80    0.10
  -1   8   3    1.00    0.20
  -1   8   3    0.30    0.40
   0  -8  -3   31.60    3.10
   0   8   3   34.70    2.80
  -1  -8  -3   55.49    4.40
   1   8   3   51.69    4.30
   2   8   3  276.37   22.80
  -3  -8  -3   23.90    2.10
  -3  -8  -3   25.50    2.40
   3   8   3   24.90    2.60
  -4  -8  -3    3.00    0.60
  -4  -8  -3    2.40    0.40
   4   8   3    2.20    0.30
   4   8   3    1.80    0.60
  -5  -8  -3    1.80    0.50
  -5  -8  -3    1.20    0.30
   5   8   3    1.30    0.50
   5   8   3    1.60    0.20
  -6  -8  -3   73.19    6.10
   7   8   3   24.00    2.30
   7   8   3   19.80    2.10
   7   8   3   22.60    1.90
  -8  -8  -3   37.70    3.30
   4  -9  -3   21.50    1.80
  -4   9   3   21.00    2.80
  -4   9   3   23.60    1.90
   3  -9  -3   32.80    2.50
  -3   9   3   27.50    3.40
  -3   9   3   29.70    2.60
   2  -9  -3    1.30    0.60
   2  -9  -3    0.90    0.20
  -2   9   3    0.80    0.60
  -2   9   3    1.00    0.20
   1  -9  -3  139.09   11.00
  -1   9   3  121.49   11.90
  -1   9   3  146.89   11.10
   0   9   3   30.50    2.50
  -2  -9  -3   52.69    4.30
   2   9   3   51.29    4.30
   2   9   3   53.09    4.30
  -3  -9  -3    5.20    0.60
  -3  -9  -3    7.00    1.00
   3   9   3    5.30    0.50
   4   9   3  265.87   22.00
  -5  -9  -3    0.30    0.30
  -5  -9  -3    0.20    0.20
   5   9   3    0.30    0.40
   5   9   3    0.30    0.20
  -6  -9  -3  155.18   12.90
   6   9   3  164.28   12.30
   6   9   3  135.09   12.70
  -7  -9  -3    0.30    0.20
   7   9   3    0.00    0.30
   7   9   3    0.40    0.30
   3 -10  -3    8.20    0.70
  -3  10   3    7.00    1.70
  -2  10   3  222.58   19.00
   1 -10  -3   80.19    6.20
  -1  10   3   74.09    6.30
  -1  10   3   76.19    7.30
   0 -10  -3   13.30    1.20
   0  10   3   13.60    1.20
   0  10   3   11.80    1.90
  -1 -10  -3   50.69    4.30
   1  10   3   54.19    4.30
   2  10   3  224.58   17.10
   2  10   3  199.78   18.00
  -3 -10  -3   92.49    7.00
   3  10   3   87.19    7.00
   3  10   3   75.69    7.60
  -4 -10  -3    0.10    0.20
  -4 -10  -3    0.20    0.30
   4  10   3    0.10    0.10
   4  10   3    0.10    0.40
  -5 -10  -3    1.80    0.50
  -5 -10  -3    1.20    0.30
   5  10   3    1.10    0.40
   5  10   3    0.60    0.40
   5  10   3    1.00    0.20
  -6 -10  -3   21.40    2.20
  -6 -10  -3   28.10    2.70
   6  10   3   29.90    2.50
   6  10   3   24.10    2.70
   1 -11  -3    5.80    0.60
  -1  11   3    3.70    1.20
   0  11   3    1.50    0.80
   0  11   3    1.80    0.30
  -1 -11  -3    7.40    0.70
   1  11   3    7.80    0.70
   1  11   3    6.20    1.50
  -2 -11  -3   94.29    7.90
   2  11   3   99.09    7.80
  -3 -11  -3   47.80    4.00
   3  11   3   47.90    3.90
  -5 -11  -3  219.98   17.70
   5  11   3  214.48   18.00
   5  11   3  220.98   18.40
   3  10  -4    1.80    0.40
   3  10  -4    1.30    0.50
  -3 -10   4    1.30    0.30
   2  10  -4   12.00    1.20
   2  10  -4   13.30    1.60
  -2 -10   4   12.60    1.10
   1  10  -4    3.40    0.40
   1  10  -4    3.70    0.90
  -1 -10   4    2.90    0.40
   0  10  -4   17.80    2.00
   0  10  -4   16.80    1.50
   0 -10   4   17.30    1.50
   0 -10   4   18.90    2.00
  -1  10  -4    0.20    0.30
   1 -10   4    0.90    0.40
   1 -10   4    0.40    0.10
  -2  10  -4   19.60    2.30
   2 -10   4   24.10    2.30
   2 -10   4   20.60    1.80
  -3  10  -4    0.00    0.20
   3 -10   4    0.50    0.30
   3 -10   4   -0.10    0.10
   5   9  -4  182.78   13.50
   5   9  -4  160.78   13.80
  -5  -9   4  148.19   13.30
   4   9  -4   46.30    3.60
   4   9  -4   35.10    3.80
  -4  -9   4   39.20    3.40
   3   9  -4    5.80    1.00
   3   9  -4    5.70    0.70
  -3  -9   4    5.70    0.60
   2   9  -4    0.20    0.20
   2   9  -4    0.20    0.30
  -2  -9   4    0.20    0.10
   1   9  -4    8.50    0.90
   1   9  -4    9.10    1.20
  -1  -9   4   10.00    0.90
   0  -9   4  185.68   14.60
   0  -9   4  162.88   14.00
  -1   9  -4   67.89    5.90
   1  -9   4   76.29    5.90
   1  -9   4   58.39    5.40
  -2   9  -4    5.50    0.90
   2  -9   4    5.50    0.60
   2  -9   4    7.50    1.00
  -3   9  -4   44.80    4.50
   3  -9   4   52.69    4.00
  -4   9  -4    0.90    0.50
   4  -9   4    1.20    0.40
  -5   9  -4   68.79    6.30
   6   8  -4    4.40    0.90
   6   8  -4    4.00    0.90
  -6  -8   4    4.50    0.60
   5   8  -4   41.00    3.70
   5   8  -4   35.50    3.50
  -5  -8   4   33.60    3.00
   4   8  -4    0.70    0.30
   4   8  -4    0.10    0.30
  -4  -8   4    0.30    0.20
   3   8  -4    4.10    0.80
   3   8  -4    3.50    0.60
  -3  -8   4    5.00    0.50
   2   8  -4   15.50    1.70
   2   8  -4   15.20    1.40
  -2  -8   4   14.60    1.40
   1   8  -4   25.10    2.20
   1   8  -4   24.90    2.40
  -1  -8   4   22.50    2.20
  -1  -8   4   27.10    2.10
   0   8  -4   30.00    2.90
   0   8  -4   29.00    2.40
   0  -8   4   30.50    2.40
   0  -8   4   26.60    2.80
  -1   8  -4   13.90    1.10
  -1   8  -4   14.30    1.50
   1  -8   4   12.60    1.10
   1  -8   4   12.10    1.40
  -2   8  -4   67.39    5.50
   2  -8   4   57.79    5.00
   2  -8   4   62.19    5.40
  -3   8  -4    1.90    0.60
   3  -8   4    1.90    0.50
  -4   8  -4    1.20    0.50
   4  -8   4    2.30    0.50
   6  -8   4   19.40    1.90
   7   7  -4   51.59    4.60
  -7  -7   4   44.80    4.00
   6   7  -4  345.87   27.10
  -6  -7   4  314.67   26.50
   5   7  -4    4.00    0.70
   5   7  -4    3.20    0.40
   5   7  -4    4.80    1.00
  -5  -7   4    3.50    0.70
  -5  -7   4    4.20    0.50
   4   7  -4  244.58   18.60
   4   7  -4  208.78   18.20
  -4  -7   4  220.88   18.30
   3   7  -4    2.70    0.70
   3   7  -4    2.70    0.50
  -3  -7   4    2.40    0.50
  -3  -7   4    3.20    0.40
  -2  -7   4    0.60    0.20
  -2  -7   4    0.70    0.20
   1   7  -4   24.00    2.30
   1   7  -4   28.90    2.60
  -1  -7   4   25.00    2.30
  -1  -7   4   30.10    2.20
   0   7  -4  130.99   10.20
   0   7  -4  133.39    9.90
   0  -7   4  111.19   10.20
   0  -7   4  114.29    9.90
  -1   7  -4   81.09    6.60
   1  -7   4   80.99    6.90
   1  -7   4   81.49    6.60
   1  -7   4   83.49    6.60
  -2   7  -4   62.49    5.10
   2  -7   4   54.89    5.00
  -3   7  -4    6.10    0.90
   3  -7   4    6.90    0.90
  -6   7  -4   76.69    7.20
   6  -7   4   85.89    6.90
  -7   7  -4   14.00    1.70
   7  -7   4   13.70    1.40
   7  -7   4   13.50    1.30
   7   6  -4   24.50    2.50
  -7  -6   4   22.50    2.00
   6   6  -4  264.77   19.60
   6   6  -4  234.38   19.80
  -6  -6   4  241.28   19.40
  -6  -6   4  222.08   19.60
   5   6  -4   55.09    4.80
  -5  -6   4   49.90    4.30
   3   6  -4    0.80    0.40
   3   6  -4    0.80    0.30
  -3  -6   4    0.90    0.30
  -3  -6   4    1.10    0.20
   2   6  -4   90.79    7.50
   2   6  -4   89.29    7.20
  -2  -6   4   83.59    7.20
   1   6  -4   84.09    6.70
   1   6  -4   75.09    6.40
  -1  -6   4   72.69    6.50
  -1  -6   4   83.69    6.40
   0   6  -4  136.69   41.60
   0  -6   4  176.38   48.50
  -1   6  -4  225.58   56.09
   1  -6   4  322.97   60.99
  -2   6  -4  141.19   10.40
   2  -6   4  116.79   10.10
   2  -6   4  120.59   10.40
  -3   6  -4   23.60    2.20
   3  -6   4   22.00    2.10
  -4   6  -4    0.90    0.40
   4  -6   4    1.60    0.40
   5  -6   4   65.59    5.30
   5  -6   4   66.29    5.30
   6  -6   4  122.59    9.90
   6  -6   4  139.09   10.10
   6  -6   4  111.89   10.00
  -7   6  -4   72.19    6.30
   7  -6   4   69.79    5.70
  -8   6  -4   11.40    1.50
   8  -6   4   13.70    1.20
   8  -6   4   12.00    1.10
   8  -6   4   12.20    1.30
   8  -6   4   12.20    1.10
   8   5  -4   11.00    0.90
   8   5  -4    9.90    1.40
  -8  -5   4    7.70    0.90
   7   5  -4   41.30    3.80
  -7  -5   4   39.70    3.60
  -7  -5   4   38.70    3.30
   6   5  -4   60.49    5.20
  -6  -5   4   55.79    5.00
  -6  -5   4   56.59    4.70
   5   5  -4    2.40    0.60
   5   5  -4    2.30    0.30
   5   5  -4    1.60    0.40
  -5  -5   4    3.00    0.50
  -5  -5   4    2.10    0.30
   4   5  -4   25.30    2.10
   4   5  -4   23.40    2.20
   4   5  -4   25.80    2.50
  -4  -5   4   26.00    2.10
  -4  -5   4   25.40    2.30
   2   5  -4   18.10    1.70
   2   5  -4   17.80    1.80
  -2  -5   4   21.00    1.60
  -2  -5   4   16.70    1.70
   1   5  -4   36.70    3.10
   1   5  -4   39.10    3.30
  -1  -5   4   34.30    3.10
  -1  -5   4   39.50    3.10
   0   5  -4   17.70    1.80
   0   5  -4   21.00    1.70
   0  -5   4   18.60    1.70
   0  -5   4   19.00    1.60
  -1   5  -4    0.20    0.20
   1  -5   4    0.30    0.20
   1  -5   4    0.30    0.10
  -2   5  -4   70.29    5.40
   2  -5   4   68.79    5.60
   2  -5   4   62.29    5.40
   3  -5   4   39.80    3.20
   3  -5   4   39.50    3.40
  -4   5  -4  133.49   11.70
   4  -5   4  152.48   11.30
   4  -5   4  136.69   11.50
  -5   5  -4   33.50    3.10
   5  -5   4   33.60    2.70
   5  -5   4   33.90    2.90
  -6   5  -4    3.30    0.70
   6  -5   4    2.10    0.40
   6  -5   4    2.20    0.30
   6  -5   4    2.10    0.40
   6  -5   4    2.30    0.30
  -7   5  -4   34.90    3.10
   7  -5   4   37.50    2.80
   7  -5   4   28.90    2.70
   7  -5   4   30.40    2.80
   8  -5   4   16.40    1.50
   8  -5   4   15.40    1.40
   8  -5   4   13.30    1.50
  -8  -4   4    5.20    0.60
  -8  -4   4    4.40    0.80
   7   4  -4  112.69    8.30
  -7  -4   4   90.19    8.00
  -7  -4   4   92.69    8.30
  -6  -4   4  145.89   12.40
  -6  -4   4  160.68   12.60
   5   4  -4    2.40    0.30
   5   4  -4    3.20    0.50
  -5  -4   4    2.40    0.30
   4   4  -4    0.00    0.10
   4   4  -4    0.20    0.10
  -4  -4   4    0.20    0.20
  -4  -4   4    0.10    0.10
   3   4  -4  145.39   43.20
  -3  -4   4  197.48   48.20
   2   4  -4  140.99   40.90
  -2  -4   4  159.38   42.50
   1   4  -4  660.93   87.79
  -1  -4   4  844.02   93.19
   0   4  -4    3.00    0.50
   0   4  -4    3.30    0.40
   0  -4   4    2.60    0.30
  -1   4  -4    0.30    0.10
   1  -4   4    0.10    0.10
  -2   4  -4   39.60    3.10
   2  -4   4   38.20    3.20
   2  -4   4   37.70    3.30
  -4   4  -4  291.57   54.39
   4  -4   4  319.87   53.59
  -5   4  -4  307.57   24.00
   5  -4   4  279.77   23.60
   6  -4   4   21.30    2.00
   6  -4   4   23.80    2.00
   7  -4   4    5.10    0.60
   7  -4   4    5.30    0.60
   7  -4   4    5.20    0.60
   8  -4   4   78.09    6.30
   8  -4   4   73.89    6.50
   9  -4   4   58.19    4.80
  -8  -3   4   97.09    8.40
  -8  -3   4  100.59    8.10
   7   3  -4  136.49   11.30
   7   3  -4  141.99   11.60
  -7  -3   4  143.39   11.40
   5   3  -4   13.90    1.50
  -5  -3   4   16.70    1.60
  -5  -3   4   15.50    1.30
  -4  -3   4    0.10    0.10
  -4  -3   4    0.10    0.10
   3   3  -4   67.19    5.80
  -3  -3   4   73.79    5.70
   2   3  -4   13.80    1.30
  -2  -3   4   13.90    1.30
  -2  -3   4   15.20    1.20
   1   3  -4  324.07   59.19
  -1  -3   4  359.76   52.79
   0   3  -4   21.50    1.90
   0  -3   4   19.80    1.80
  -1   3  -4  487.45   63.49
   1  -3   4  481.55   73.89
  -2   3  -4    7.40    0.70
  -2   3  -4    7.70    0.80
   2  -3   4    7.70    0.70
   3  -3   4   97.19    7.90
  -4   3  -4    0.50    0.20
   4  -3   4    0.50    0.20
  -5   3  -4   77.29    6.00
   5  -3   4   63.59    5.80
   5  -3   4   74.19    5.80
  -6   3  -4   21.50    1.90
   6  -3   4   18.00    1.70
   6  -3   4   21.30    1.80
   7  -3   4    0.30    0.10
   7  -3   4   -0.20    0.10
   7  -3   4    0.10    0.10
   8  -3   4    6.90    0.70
   8  -3   4    6.70    0.70
   9  -3   4   14.50    1.20
   9  -3   4   12.30    1.20
   9  -3   4   11.00    1.30
  -8  -2   4   39.80    3.50
  -8  -2   4   35.60    3.10
   7   2  -4   67.89    5.30
  -7  -2   4   63.59    5.70
   6   2  -4   38.60    3.30
  -6  -2   4   37.70    3.10
  -6  -2   4   37.90    3.40
  -5  -2   4  158.38   12.80
   4   2  -4  143.19   39.90
  -4  -2   4  168.68   43.40
  -3  -2   4   65.59    5.20
  -3  -2   4   62.99    5.40
   2   2  -4    3.90    0.50
  -2  -2   4    4.60    0.40
  -2  -2   4    3.60    0.50
   1   2  -4   52.59    4.40
  -1  -2   4   54.49    4.40
   0   2  -4  763.82   92.29
   0  -2   4 1038.50   98.09
  -1   2  -4  285.57   44.40
   1  -2   4  308.77   46.20
  -2   2  -4    0.60    0.20
  -2   2  -4    0.50    0.10
  -3   2  -4   96.49    7.80
  -4   2  -4  205.68   42.00
   4  -2   4  309.47   42.10
   5  -2   4  161.08   12.90
   6  -2   4  141.09   11.40
   7  -2   4    0.00    0.10
   7  -2   4    0.10    0.10
   8  -2   4    0.20    0.10
   8  -2   4    0.50    0.20
   8  -2   4   -0.10    0.10
   9  -2   4    5.10    0.70
   9  -2   4    4.90    0.60
   9  -2   4    4.40    0.60
  10  -2   4   35.90    3.00
  10  -2   4   32.20    3.20
   8   1  -4    8.90    1.50
   8   1  -4    7.90    0.70
  -8  -1   4    6.60    0.70
  -8  -1   4    7.50    1.00
   7   1  -4    8.90    0.80
   7   1  -4    9.10    1.00
  -7  -1   4    8.40    1.00
  -7  -1   4    6.80    0.80
   6   1  -4   21.90    2.20
  -6  -1   4   27.40    2.30
  -5  -1   4   93.79    7.10
  -5  -1   4   80.29    7.30
   4   1  -4    2.00    0.20
  -4  -1   4    1.60    0.40
  -4  -1   4    2.50    0.20
  -3  -1   4   82.49    6.50
  -3  -1   4   78.79    6.70
   2   1  -4  122.39   33.40
  -2  -1   4  122.19   32.30
   1   1  -4   10.30    1.00
  -1  -1   4   12.70    1.10
  -1  -1   4   12.30    1.00
   0   1  -4   10.80    0.90
   0  -1   4    9.10    0.90
  -1   1  -4  220.48   41.80
  -2   1  -4  796.82   84.49
   2  -1   4  805.72   83.89
  -3   1  -4  116.69   26.90
   3  -1   4  132.39   28.80
   4  -1   4  344.77   46.10
   5  -1   4   34.70    2.90
   6  -1   4  182.88   34.80
   7  -1   4   98.69    8.00
   8  -1   4   22.30    1.90
   8  -1   4   23.60    1.90
   8  -1   4   18.80    2.00
   9  -1   4    2.80    0.40
   9  -1   4    3.00    0.40
   9  -1   4    3.30    0.60
  10  -1   4    8.50    0.90
  10  -1   4    9.00    0.90
  10  -1   4    9.70    1.10
   8   0  -4   66.09    5.50
   8   0  -4   73.29    6.00
  -8   0   4   72.49    5.60
  -8   0   4   62.29    5.90
   7   0  -4    0.90    0.30
   7   0  -4    1.20    0.60
  -7   0   4    0.80    0.20
  -7   0   4    0.90    0.30
   6   0  -4   11.90    1.40
   6   0  -4   15.40    1.20
   6   0  -4   15.50    1.90
  -6   0   4   13.70    1.50
   5   0  -4   11.60    1.20
   5   0  -4   12.00    1.60
   5   0  -4   12.70    1.00
  -5   0   4    9.90    1.20
   4   0  -4   60.99    4.80
  -4   0   4   60.39    5.10
  -4   0   4   58.19    4.80
   3   0  -4    2.10    0.20
  -3   0   4    2.60    0.20
  -3   0   4    2.50    0.40
   2   0  -4   14.20    1.40
  -2   0   4   16.80    1.30
   1   0  -4   44.50    3.50
  -1   0   4   40.20    3.50
   0   0  -4   40.00    3.30
  -1   0  -4  382.56   48.40
   1   0   4  342.57   46.50
  -2   0  -4  844.92   88.59
   2   0   4  880.91   88.39
   3   0   4    0.20    0.10
   3   0   4    0.20    0.10
  -4   0  -4    1.90    0.20
   4   0   4    1.80    0.20
  -5   0  -4   91.39    7.40
   6   0   4  217.08   40.10
  -7   0  -4   14.70    1.40
   7   0   4   15.40    1.30
  -8   0  -4   97.59    7.80
   8   0   4   95.59    7.80
   8   0   4   94.59    7.80
  -9   0  -4    4.30    0.60
   9   0   4    4.60    0.50
   9   0   4    4.30    0.70
   9   0   4    4.10    0.50
 -10   0  -4    0.60    0.30
  10   0   4    0.40    0.20
  10   0   4    0.60    0.20
  10   0   4    0.30    0.30
   8  -1  -4    1.00    0.70
   8  -1  -4    1.30    0.20
   8  -1  -4    1.20    0.40
  -8   1   4    1.10    0.20
  -8   1   4    0.80    0.40
   7  -1  -4   11.10    2.00
   7  -1  -4    9.20    0.80
   7  -1  -4    8.90    1.10
  -7   1   4    8.30    0.80
  -7   1   4   10.50    1.20
   6  -1  -4    6.00    1.10
   6  -1  -4    5.40    0.80
   6  -1  -4    7.10    0.60
  -6   1   4    8.20    0.60
  -6   1   4    6.70    1.00
   5  -1  -4   20.70    1.80
   5  -1  -4   19.80    1.70
   5  -1  -4   24.10    2.40
  -5   1   4   19.60    1.90
  -5   1   4   19.80    1.70
   4  -1  -4  255.47   44.00
  -4   1   4  200.88   41.90
   3  -1  -4  275.47   43.40
  -3   1   4  300.37   45.40
   2  -1  -4  868.31   90.49
  -2   1   4  877.41   91.29
   1  -1  -4   66.49    5.70
   0  -1  -4   51.79    4.30
   0   1   4   46.90    4.00
  -1  -1  -4    5.30    0.70
   1   1   4    4.80    0.50
   1   1   4    6.20    0.50
   2   1   4  212.28   39.10
   3   1   4  161.88   33.90
   4   1   4  451.65   54.49
   5   1   4   16.90    1.50
  -6  -1  -4    4.80    0.50
   6   1   4    5.90    0.50
  -7  -1  -4    5.80    0.60
   7   1   4    6.10    0.60
   7   1   4    5.50    0.50
   7   1   4    6.30    0.60
  -8  -1  -4  157.68   11.90
   8   1   4  144.39   11.80
   8   1   4  139.69   11.90
   9   1   4  105.59    8.20
   9   1   4  100.89    8.20
   9   1   4   96.69    8.30
 -10  -1  -4    0.90    0.30
  10   1   4    1.10    0.40
  10   1   4    0.90    0.30
   8  -2  -4    0.80    0.70
   8  -2  -4    0.50    0.10
   8  -2  -4    0.30    0.30
  -8   2   4    0.60    0.30
   7  -2  -4   23.00    2.00
   7  -2  -4   26.00    2.30
   7  -2  -4   29.60    3.00
  -7   2   4   23.50    2.40
   6  -2  -4   11.90    1.60
   6  -2  -4   10.30    0.80
   6  -2  -4    9.20    1.00
  -6   2   4    8.60    1.20
   5  -2  -4  106.69    8.40
   5  -2  -4   85.89    7.80
  -5   2   4   95.79    7.90
   4  -2  -4    4.40    0.90
   4  -2  -4    3.40    0.50
  -4   2   4    3.50    0.50
  -3   2   4  140.19   32.80
   2  -2  -4  204.18   16.80
   1  -2  -4    0.90    0.30
  -1   2   4    1.10    0.40
  -1   2   4    1.00    0.20
   0   2   4  644.84   72.29
  -1  -2  -4  110.69    9.20
  -2  -2  -4    6.80    0.60
   2   2   4    6.30    0.60
   2   2   4    7.90    0.60
   3   2   4   95.59    7.90
  -4  -2  -4    6.40    0.60
   4   2   4    6.50    0.70
   4   2   4    6.40    0.60
  -5  -2  -4    0.50    0.10
   5   2   4    0.70    0.20
  -6  -2  -4   28.20    2.40
   6   2   4   27.70    2.30
  -7  -2  -4   60.89    5.10
   7   2   4   61.59    5.00
  -8  -2  -4   37.30    2.90
   8   2   4   34.30    2.90
   8   2   4   31.50    2.90
  -9  -2  -4   91.99    8.20
   9   2   4  111.39    8.40
   9   2   4   91.29    8.30
   9   2   4  105.89    8.10
 -10  -2  -4    1.50    0.30
  10   2   4    0.90    0.40
  10   2   4    0.90    0.20
   8  -3  -4    3.20    0.60
   8  -3  -4    2.80    0.30
  -8   3   4    2.60    0.60
   7  -3  -4   10.00    1.50
   7  -3  -4    9.10    1.00
   7  -3  -4    8.10    0.70
  -7   3   4    8.30    1.00
   6  -3  -4    3.50    0.90
   6  -3  -4    2.90    0.30
   6  -3  -4    2.90    0.50
  -6   3   4    3.00    0.60
   5  -3  -4    7.20    1.10
   5  -3  -4    5.80    0.70
  -5   3   4    6.10    0.80
   4  -3  -4   64.89    5.10
  -4   3   4   57.59    5.10
   3  -3  -4  179.28   14.90
   2  -3  -4   17.50    1.80
  -2   3   4   15.10    1.40
   1  -3  -4    1.90    0.20
   1  -3  -4    1.10    0.40
  -1   3   4    1.40    0.50
  -1   3   4    1.40    0.30
   0  -3  -4 1171.88  117.39
   0   3   4 1206.58  114.89
  -1  -3  -4   74.09    7.00
   1   3   4   92.59    7.10
  -2  -3  -4 1299.77  125.19
   2   3   4 1186.98  118.79
  -3  -3  -4    2.60    0.40
  -3  -3  -4    1.90    0.30
   4   3   4  107.19    8.80
   5   3   4  185.88   15.10
  -8  -3  -4   22.10    2.00
   8   3   4   24.70    2.00
   8   3   4   21.50    2.00
  -9  -3  -4   11.60    1.20
   9   3   4   11.40    1.20
   9   3   4   12.60    1.40
   9   3   4   14.20    1.20
 -10  -3  -4   83.09    7.40
  10   3   4   94.29    7.40
   7  -4  -4  145.49   10.60
   7  -4  -4  130.49   11.30
   7  -4  -4  122.39   10.40
  -7   4   4  119.19   10.70
   6  -4  -4  106.79    9.20
   6  -4  -4   90.69    7.90
  -6   4   4   93.79    8.00
   5  -4  -4   78.69    6.30
   5  -4  -4   71.09    6.80
  -5   4   4   76.89    6.40
   4  -4  -4   32.40    3.40
   4  -4  -4   39.60    3.00
  -4   4   4   31.80    3.00
   3  -4  -4  193.18   16.10
   2  -4  -4   89.79    7.30
  -2   4   4   85.29    7.40
  -2   4   4   79.09    6.90
   1  -4  -4   43.60    3.90
  -1   4   4   44.10    4.00
  -1   4   4   41.60    3.60
   0  -4  -4   49.30    4.30
   0   4   4   58.39    4.80
  -1  -4  -4   72.09    6.90
   1   4   4   91.29    6.60
   1   4   4   80.69    7.00
  -2  -4  -4   64.99    5.00
   2   4   4   63.59    5.00
   2   4   4   56.59    5.40
  -3  -4  -4   43.10    3.30
   3   4   4   34.20    3.50
   3   4   4   40.60    3.20
  -4  -4  -4   43.70    3.50
  -4  -4  -4   41.30    3.40
   4   4   4   39.30    3.60
   4   4   4   39.30    3.40
  -5  -4  -4   11.30    1.10
  -5  -4  -4    9.90    1.00
   5   4   4   12.50    1.20
  -6  -4  -4    0.50    0.20
   6   4   4    0.30    0.20
   6   4   4    0.20    0.10
  -7  -4  -4   38.40    3.10
   7   4   4   35.60    3.10
  -8  -4  -4   54.19    4.80
   8   4   4   60.49    4.90
   8   4   4   57.99    4.80
  -9  -4  -4    7.20    0.90
   9   4   4    8.80    1.10
   9   4   4    9.60    0.90
   9   4   4    8.10    0.90
 -10  -4  -4    0.80    0.30
  10   4   4    0.90    0.30
   6  -5  -4    0.00    0.30
  -6   5   4   -0.10    0.20
   5  -5  -4   23.30    1.80
   5  -5  -4   18.60    2.30
  -5   5   4   18.20    1.90
  -4   5   4  143.49   11.50
  -4   5   4  137.79   12.20
   3  -5  -4   61.29    4.50
   3  -5  -4   53.29    5.00
  -3   5   4   50.99    4.60
  -3   5   4   53.89    5.20
   2  -5  -4   13.10    1.60
  -2   5   4   14.10    1.70
  -2   5   4   13.10    1.20
   1  -5  -4   23.00    2.30
   1  -5  -4   21.60    1.80
  -1   5   4   24.50    2.40
  -1   5   4   19.90    1.90
   0  -5  -4   79.69    7.70
   0   5   4   90.79    7.10
   0   5   4   92.99    7.70
  -1  -5  -4 2307.97  214.58
   1   5   4 2271.87  206.28
  -2  -5  -4  683.73   81.99
   2   5   4  598.74   73.79
   3   5   4  170.68   14.10
   4   5   4  114.49    9.80
   4   5   4  121.09    9.50
  -5  -5  -4   45.20    3.70
  -5  -5  -4   44.90    3.80
   5   5   4   42.30    3.60
  -7  -5  -4   34.40    2.80
   7   5   4   32.00    2.80
  -8  -5  -4   11.10    1.20
   8   5   4   13.90    1.40
   8   5   4   13.90    1.20
  -9  -5  -4    0.20    0.20
   9   5   4    0.30    0.20
 -10  -5  -4    2.00    0.40
  10   5   4    2.00    0.50
   6  -6  -4    0.60    0.40
   6  -6  -4    0.90    0.30
  -6   6   4    0.80    0.30
   5  -6  -4   60.29    4.80
   5  -6  -4   54.09    5.50
  -5   6   4   59.79    5.00
  -5   6   4   59.79    5.70
   4  -6  -4   18.20    2.30
   4  -6  -4   21.70    1.80
  -4   6   4   20.10    2.50
  -4   6   4   20.20    1.90
   3  -6  -4   41.30    3.20
   3  -6  -4   37.40    3.20
  -3   6   4   38.80    4.00
   2  -6  -4   29.40    2.30
   2  -6  -4   23.90    2.70
   2  -6  -4   24.50    2.20
  -2   6   4   31.10    2.40
  -2   6   4   25.60    2.90
   1  -6  -4    9.30    1.20
   1  -6  -4    8.80    0.70
   1  -6  -4    8.90    0.80
  -1   6   4    8.30    1.30
  -1   6   4    7.90    0.80
  -1  -6  -4    2.20    0.30
  -1  -6  -4    2.80    0.60
   1   6   4    2.40    0.70
   1   6   4    2.50    0.30
  -2  -6  -4   21.30    2.10
  -2  -6  -4   27.40    2.40
   2   6   4   23.90    2.00
   2   6   4   27.10    2.10
  -3  -6  -4   68.99    5.20
   3   6   4   58.59    5.60
  -4  -6  -4    8.10    0.80
   4   6   4    8.30    1.10
   4   6   4    8.40    0.70
  -5  -6  -4    1.60    0.30
   5   6   4    1.20    0.20
   5   6   4    1.50    0.50
  -6  -6  -4    6.80    0.90
  -6  -6  -4    8.30    0.80
   6   6   4    9.40    1.00
   6   6   4    7.60    0.70
   7   6   4  209.98   17.70
   7   6   4  224.18   17.50
   8   6   4  147.49   11.70
   8   6   4  142.39   12.00
  -9  -6  -4    0.30    0.20
   9   6   4    0.10    0.20
  -6   7   4    0.40    0.30
   5  -7  -4    5.80    0.60
   5  -7  -4    5.60    1.20
  -5   7   4    5.50    0.70
   4  -7  -4   50.99    4.20
   4  -7  -4   53.79    5.00
   4  -7  -4   52.89    4.20
  -4   7   4   53.69    5.20
  -4   7   4   52.49    4.40
   3  -7  -4  168.48   13.40
  -3   7   4  155.68   12.80
  -3   7   4  148.99   13.60
   2  -7  -4    1.40    0.20
   2  -7  -4    1.10    0.50
   2  -7  -4    1.20    0.20
  -2   7   4    1.50    0.70
  -2   7   4    1.30    0.30
   1  -7  -4    5.30    0.90
   1  -7  -4    5.60    0.50
  -1   7   4    6.10    1.30
  -1   7   4    6.30    0.60
  -1  -7  -4   70.69    6.10
   1   7   4   78.29    6.10
   1   7   4   76.69    6.10
  -3  -7  -4    7.30    0.90
  -3  -7  -4    5.90    0.70
   3   7   4    8.20    0.70
  -4  -7  -4    0.60    0.20
   4   7   4    0.50    0.40
   4   7   4    0.70    0.20
  -5  -7  -4   23.60    2.00
   5   7   4   23.00    2.30
   5   7   4   22.30    1.90
  -6  -7  -4    1.20    0.30
  -6  -7  -4    1.40    0.40
   6   7   4    1.60    0.20
   6   7   4    1.60    0.50
  -7  -7  -4  125.79   11.00
   7   7   4  145.09   11.30
  -8  -7  -4   12.90    1.30
  -9  -7  -4   10.80    1.10
   5  -8  -4   -0.10    0.10
   5  -8  -4    0.10    0.10
  -5   8   4    0.30    0.20
  -5   8   4    0.00    0.40
   4  -8  -4   21.40    1.90
   4  -8  -4   21.80    1.90
   4  -8  -4   24.50    2.60
  -4   8   4   26.70    2.10
  -4   8   4   19.90    2.70
   3  -8  -4   39.20    3.30
   3  -8  -4   38.30    3.30
   3  -8  -4   45.80    4.00
  -3   8   4   41.80    3.40
  -3   8   4   36.80    4.20
   2  -8  -4    0.70    0.10
   2  -8  -4    0.10    0.60
  -2   8   4    0.60    0.50
  -2   8   4    0.90    0.20
   1  -8  -4   27.50    2.50
   1  -8  -4   33.00    3.00
  -1   8   4   26.40    3.20
  -1   8   4   33.00    2.60
   0  -8  -4    0.10    0.20
   0   8   4    0.20    0.40
   0   8   4    0.30    0.20
   1   8   4  156.68   12.60
  -2  -8  -4    0.40    0.30
  -2  -8  -4    0.50    0.10
   2   8   4    0.20    0.30
   2   8   4    0.30    0.10
   2   8   4    0.40    0.10
  -3  -8  -4   17.00    1.60
  -3  -8  -4   13.90    1.30
   3   8   4   13.20    1.20
  -4  -8  -4   29.70    2.50
  -4  -8  -4   28.30    2.70
   4   8   4   31.30    2.40
   4   8   4   25.00    2.90
  -5  -8  -4   22.10    1.80
  -5  -8  -4   19.90    2.00
   5   8   4   19.00    2.20
  -6  -8  -4  232.58   20.20
  -6  -8  -4  251.87   20.00
   6   8   4  258.07   20.70
  -7  -8  -4  173.18   14.50
  -7  -8  -4  178.48   14.30
   8   8   4    0.90    0.40
   4  -9  -4   30.30    2.50
   4  -9  -4   33.20    2.60
  -4   9   4   29.10    3.60
   3  -9  -4    6.20    0.60
  -3   9   4    6.40    0.70
  -3   9   4    5.00    1.30
   2  -9  -4   10.70    0.90
  -2   9   4    9.70    1.00
  -2   9   4    9.10    1.70
   1  -9  -4   17.40    1.40
  -1   9   4   16.60    2.30
  -1   9   4   16.30    1.50
   0  -9  -4   36.00    2.90
   0   9   4   35.80    2.90
   0   9   4   29.80    3.60
   1   9   4  179.38   16.50
   1   9   4  206.78   15.60
  -2  -9  -4   60.29    5.10
   2   9   4   66.09    5.10
   2   9   4   60.79    5.10
  -3  -9  -4  212.08   17.60
   3   9   4  225.68   17.60
  -4  -9  -4    1.30    0.20
  -4  -9  -4    1.40    0.50
   4   9   4    0.30    0.40
   4   9   4    0.90    0.20
  -5  -9  -4    4.10    0.50
   5   9   4    3.50    0.90
  -6  -9  -4   62.79    5.50
  -7  -9  -4   23.20    2.50
  -7  -9  -4   20.80    2.00
   7   9   4   20.80    2.30
   2 -10  -4   13.80    1.20
  -2  10   4   15.00    1.30
  -2  10   4   13.90    2.20
   1 -10  -4   67.99    5.40
  -1  10   4   66.99    6.50
  -1  10   4   65.29    5.50
   0 -10  -4    0.90    0.50
   0  10   4    0.10    0.40
   0  10   4    0.40    0.20
   1  10   4  216.28   18.40
   2  10   4   17.10    1.40
   2  10   4   16.10    1.40
  -3 -10  -4    3.30    0.50
  -3 -10  -4    5.10    0.90
   3  10   4    4.30    0.40
   3  10   4    3.50    1.10
   3  10   4    3.60    0.40
  -4 -10  -4   13.80    1.60
  -4 -10  -4   10.50    1.20
   4  10   4   13.90    1.10
  -5 -10  -4    6.10    1.00
  -5 -10  -4    4.90    0.60
   5  10   4    5.00    1.20
   5  10   4    6.00    0.60
  -6 -10  -4  215.98   17.30
   6  10   4  210.28   17.90
   0  11   4  101.59    8.30
   1  11   4   17.10    2.50
   1  11   4   20.70    1.70
  -2 -11  -4    7.90    0.80
   2  11   4    8.10    0.70
   2  11   4    5.50    1.40
  -3 -11  -4  124.99   10.90
   3  11   4  142.19   10.80
  -4 -11  -4   35.20    3.10
   4  11   4   36.80    3.00
   2  10  -5   22.00    2.40
   2  10  -5   26.00    2.10
  -2 -10   5   20.60    2.00
   1  10  -5   61.89    5.50
  -1 -10   5   59.79    5.00
   0  10  -5    2.20    0.30
   0  10  -5    1.90    0.60
  -1  10  -5    1.10    0.50
   1 -10   5    1.20    0.50
   1 -10   5    0.70    0.20
  -2  10  -5   14.10    1.70
   2 -10   5   14.20    1.30
   2 -10   5   15.30    1.70
  -3  10  -5    1.00    0.50
   3 -10   5    1.30    0.50
   3 -10   5    1.40    0.20
   4   9  -5   28.90    3.00
  -4  -9   5   29.20    2.50
   3   9  -5    2.70    0.50
   3   9  -5    2.70    0.70
  -3  -9   5    2.10    0.30
   2   9  -5   52.89    4.50
   2   9  -5   55.19    4.90
  -2  -9   5   52.59    4.40
   1   9  -5    0.80    0.40
  -1  -9   5    0.40    0.20
   0   9  -5   29.80    2.60
   0   9  -5   32.80    3.00
  -1   9  -5   53.09    4.50
  -1   9  -5   57.99    5.00
   1  -9   5   57.19    4.60
  -2   9  -5   27.30    2.50
   2  -9   5   25.80    2.50
   2  -9   5   21.50    2.00
  -3   9  -5   21.60    2.30
   3  -9   5   21.10    1.80
  -5   9  -5   22.20    2.50
   5   8  -5   15.20    1.90
   5   8  -5   18.00    1.60
  -5  -8   5   14.90    1.40
  -5  -8   5   14.50    1.60
   4   8  -5    9.50    1.00
   4   8  -5    6.90    1.20
  -4  -8   5    9.80    0.80
  -4  -8   5    6.50    0.90
   3   8  -5   56.39    5.10
   3   8  -5   53.99    4.70
  -3  -8   5   51.69    4.80
  -3  -8   5   62.29    4.60
   2   8  -5    7.40    0.80
   2   8  -5    7.70    1.10
  -2  -8   5    7.40    0.70
  -2  -8   5    7.10    0.80
   1   8  -5    1.00    0.30
   1   8  -5    0.10    0.20
  -1  -8   5    0.20    0.10
  -1  -8   5    0.60    0.20
   0   8  -5   38.60    3.60
   0   8  -5   39.80    3.30
   0  -8   5   41.50    3.30
  -1   8  -5   23.60    2.20
  -1   8  -5   21.50    1.70
   1  -8   5   18.80    1.80
  -2   8  -5    5.20    0.80
   2  -8   5    5.80    0.50
   2  -8   5    4.10    0.50
   2  -8   5    4.10    0.70
  -3   8  -5    2.20    0.60
   3  -8   5    2.50    0.60
  -4   8  -5   14.80    1.70
   4  -8   5   15.30    1.60
  -5   8  -5    7.30    1.20
   5  -8   5   10.70    1.10
  -6   8  -5    3.70    0.90
   6  -8   5    5.00    0.70
   6   7  -5  110.69    9.60
  -6  -7   5  117.39    9.30
  -6  -7   5  105.29    9.00
   5   7  -5   12.70    1.60
  -5  -7   5   12.10    1.40
  -5  -7   5   13.90    1.20
   4   7  -5   16.60    1.60
   4   7  -5   16.20    1.90
  -4  -7   5   19.90    1.50
  -4  -7   5   15.90    1.70
   3   7  -5   27.60    2.60
   3   7  -5   23.90    2.30
  -3  -7   5   28.80    2.20
  -3  -7   5   22.60    2.30
   2   7  -5   52.29    4.70
   2   7  -5   52.59    4.40
  -2  -7   5   56.99    4.30
  -2  -7   5   46.10    4.40
   0   7  -5   44.50    3.40
   0   7  -5   42.00    3.70
   0  -7   5   37.20    3.50
   0  -7   5   41.90    3.40
  -1   7  -5    0.10    0.10
  -1   7  -5    0.20    0.20
   1  -7   5    0.40    0.10
   1  -7   5    0.10    0.10
  -2   7  -5    7.50    0.90
  -2   7  -5    8.00    0.60
   2  -7   5    5.80    0.70
   2  -7   5    6.10    0.90
  -3   7  -5   90.09    6.90
   3  -7   5   77.89    6.80
   3  -7   5   74.19    6.50
  -6   7  -5    4.20    1.00
   6  -7   5    4.90    0.70
   6  -7   5    6.10    0.70
  -7   7  -5   16.50    1.90
   7  -7   5   15.60    1.60
   6   6  -5   49.20    4.50
  -6  -6   5   45.50    4.20
  -6  -6   5   47.70    4.00
   5   6  -5   24.20    2.50
  -5  -6   5   23.50    2.00
  -5  -6   5   22.60    2.20
   4   6  -5   13.50    1.60
   4   6  -5   11.20    1.30
  -4  -6   5   13.70    1.10
  -4  -6   5   12.50    1.30
   3   6  -5  110.19    8.40
   3   6  -5   99.99    8.60
  -3  -6   5   98.09    8.40
  -3  -6   5   98.69    8.30
   2   6  -5   31.20    3.10
  -2  -6   5   38.00    2.80
  -2  -6   5   32.10    3.00
   1   6  -5   50.29    4.40
   1   6  -5   49.50    4.10
  -1  -6   5   48.30    4.20
   0   6  -5   34.60    3.20
   0   6  -5   38.70    3.00
   0  -6   5   32.30    3.00
   0  -6   5   36.50    2.90
   1  -6   5  138.79   11.20
  -2   6  -5    1.50    0.40
  -2   6  -5    1.90    0.20
   2  -6   5    1.60    0.30
  -3   6  -5    0.60    0.30
   3  -6   5    0.60    0.10
   3  -6   5    0.40    0.30
   4  -6   5  102.49    8.40
   4  -6   5  106.69    8.70
  -5   6  -5    0.50    0.30
   5  -6   5    0.40    0.20
   5  -6   5    0.40    0.10
  -6   6  -5   19.50    2.20
   6  -6   5   23.40    2.00
   6  -6   5   20.30    1.80
  -7   6  -5    0.70    0.40
   7  -6   5    0.60    0.20
   7  -6   5    0.40    0.10
   7  -6   5    0.40    0.20
   7  -6   5    0.30    0.20
  -8   6  -5    0.60    0.40
   8  -6   5    0.30    0.20
   8  -6   5    0.30    0.10
   8  -6   5    0.40    0.20
   7   5  -5   71.59    6.40
  -7  -5   5   68.79    6.20
  -7  -5   5   75.59    5.90
   6   5  -5   17.00    2.00
   6   5  -5   21.90    1.90
  -6  -5   5   18.20    1.90
  -6  -5   5   17.90    1.60
   5   5  -5  204.98   16.90
  -5  -5   5  203.28   16.70
   4   5  -5   23.30    2.30
   4   5  -5   22.70    2.10
  -4  -5   5   22.60    1.90
   1   5  -5  101.59    8.70
   1   5  -5  103.39    8.40
  -1  -5   5  105.39    8.50
   0   5  -5  148.09   47.80
   0  -5   5  120.19   40.20
  -1   5  -5   29.10    2.50
   1  -5   5   25.60    2.30
  -2   5  -5   27.70    2.50
  -3   5  -5    2.00    0.40
   3  -5   5    1.60    0.20
   3  -5   5    1.90    0.40
   4  -5   5  137.09   11.70
   4  -5   5  148.49   11.50
  -5   5  -5  167.38   14.00
   5  -5   5  168.88   13.80
   5  -5   5  171.98   13.60
  -6   5  -5    0.60    0.30
   6  -5   5    0.80    0.20
   6  -5   5    0.80    0.20
   6  -5   5    0.70    0.20
  -7   5  -5    1.80    0.50
   7  -5   5    1.60    0.30
   7  -5   5    1.90    0.40
   7  -5   5    1.80    0.30
   7  -5   5    1.60    0.30
   8  -5   5    2.60    0.40
   8  -5   5    2.60    0.50
   8  -5   5    2.80    0.30
   8  -5   5    2.90    0.40
  -7  -4   5   47.90    4.50
  -7  -4   5   51.69    4.10
   6   4  -5    6.80    0.90
   6   4  -5    6.60    0.60
  -6  -4   5    6.20    0.70
  -6  -4   5    7.70    1.00
   5   4  -5   36.40    3.10
   5   4  -5   33.00    2.80
  -5  -4   5   35.10    2.90
  -5  -4   5   34.70    3.10
   4   4  -5    2.40    0.40
  -4  -4   5    2.30    0.30
  -4  -4   5    1.80    0.40
   3   4  -5   57.59    4.60
  -3  -4   5   56.09    4.40
  -3  -4   5   48.90    4.60
  -2  -4   5    0.40    0.20
  -2  -4   5    0.80    0.10
   1   4  -5    1.10    0.20
   1   4  -5    1.10    0.30
  -1  -4   5    1.40    0.30
  -1  -4   5    1.30    0.20
   0   4  -5  407.16   76.99
   0  -4   5  636.44   78.49
  -1   4  -5  224.38   55.29
   1  -4   5  349.96   63.69
  -2   4  -5   74.09   31.70
   2  -4   5  158.18   40.10
  -3   4  -5   84.69    6.50
   3  -4   5   72.19    6.30
   4  -4   5   28.70    2.20
   4  -4   5   24.90    2.30
  -5   4  -5  198.08   15.90
   5  -4   5  189.98   15.70
   6  -4   5  156.28   12.60
   6  -4   5  160.38   12.50
   6  -4   5  148.99   12.60
   7  -4   5    9.70    0.80
   7  -4   5    9.20    0.90
   8  -4   5   14.80    1.40
   8  -4   5   14.80    1.30
   9  -4   5    8.90    0.80
   9  -4   5    7.80    0.90
   7   3  -5   25.20    2.00
  -7  -3   5   25.60    2.40
  -7  -3   5   22.70    2.10
   6   3  -5   36.90    3.20
   6   3  -5   35.60    2.90
  -6  -3   5   36.50    3.30
  -6  -3   5   34.40    3.00
   5   3  -5  124.79    9.20
  -5  -3   5  106.39    9.30
  -5  -3   5  104.79    9.00
   4   3  -5   61.59    5.70
  -4  -3   5   74.09    5.50
  -4  -3   5   67.99    5.80
   3   3  -5   84.99   36.30
  -3  -3   5  181.58   47.20
   2   3  -5   40.00    3.60
  -2  -3   5   45.60    3.50
  -2  -3   5   41.60    3.60
   1   3  -5   96.99   35.90
  -1  -3   5  127.09   40.70
   0   3  -5  179.78   42.90
   0  -3   5  206.28   45.20
  -1   3  -5  157.28   48.30
   1  -3   5  147.89   40.50
  -2   3  -5    8.50    0.90
  -2   3  -5   10.50    0.80
   2  -3   5   10.10    0.90
  -3   3  -5   70.59    6.20
   3  -3   5   81.19    6.20
  -4   3  -5   12.40    1.10
   4  -3   5   11.90    1.00
  -5   3  -5  128.99   10.50
   5  -3   5  137.99   10.40
   5  -3   5  119.69   10.30
  -6   3  -5    6.60    0.70
   6  -3   5    6.10    0.60
   6  -3   5    6.10    0.60
   6  -3   5    5.30    0.60
   7  -3   5   38.50    3.30
   8  -3   5   15.30    1.30
   8  -3   5   11.50    1.30
   9  -3   5    4.20    0.60
   9  -3   5    4.10    0.60
  -8  -2   5   47.30    4.30
   7   2  -5    3.20    0.70
   7   2  -5    3.00    0.30
  -7  -2   5    2.50    0.40
  -7  -2   5    2.80    0.60
   6   2  -5   25.20    2.00
  -6  -2   5   24.10    2.10
  -6  -2   5   24.90    2.40
   5   2  -5    1.70    0.20
   5   2  -5    1.90    0.40
  -5  -2   5    1.10    0.30
  -5  -2   5    2.00    0.30
   4   2  -5   24.80    2.30
  -4  -2   5   26.30    2.10
   3   2  -5   19.00    1.70
  -3  -2   5   20.00    1.60
  -3  -2   5   17.40    1.80
   2   2  -5  472.25   72.29
  -2  -2   5  619.74   77.49
   1   2  -5    0.60    0.20
  -1  -2   5    0.40    0.20
  -1  -2   5    0.60    0.10
   0   2  -5  170.08   42.60
   0  -2   5  219.08   47.40
  -1   2  -5  521.15   79.59
   1  -2   5  586.64   72.79
  -2   2  -5   75.69   30.70
   2  -2   5  116.69   33.50
  -3   2  -5   59.79    5.50
   3  -2   5   74.49    5.40
  -4   2  -5   73.49    6.20
   4  -2   5   81.99    6.20
   4  -2   5   72.99    6.10
   5  -2   5  107.29    8.90
   5  -2   5  113.89    9.00
   6  -2   5  123.29   10.00
   7  -2   5   15.80    1.40
   8  -2   5   15.10    1.40
   9  -2   5    0.50    0.20
   9  -2   5    0.90    0.30
   8   1  -5   12.30    0.90
  -8  -1   5    9.30    1.30
  -8  -1   5   10.10    1.00
   7   1  -5   29.80    2.50
   7   1  -5   34.40    2.80
  -7  -1   5   30.90    2.60
  -7  -1   5   28.00    2.90
   6   1  -5   56.89    5.20
   6   1  -5   58.49    4.70
   5   1  -5    6.00    0.70
   5   1  -5    5.90    0.50
  -5  -1   5    6.30    0.80
   4   1  -5  128.59   10.40
  -4  -1   5  115.49   10.50
  -4  -1   5  137.09   10.30
   3   1  -5  183.38   44.70
  -3  -1   5  223.18   50.39
   2   1  -5  411.36   65.69
  -2  -1   5  517.75   66.69
   1   1  -5  311.27   57.29
  -1  -1   5  260.17   51.79
   0  -1   5   58.79    4.80
  -1   1  -5  127.49   34.30
   1  -1   5  111.49   31.80
  -2   1  -5  151.18   37.20
  -3   1  -5   65.59   26.50
   3  -1   5   87.09   27.00
   4  -1   5    0.40    0.10
   4  -1   5    0.20    0.10
   5  -1   5    2.40    0.30
   6  -1   5    1.60    0.30
   7  -1   5   39.50    3.30
   8  -1   5   19.50    1.70
   9  -1   5    9.20    0.90
   9  -1   5    8.50    1.00
  10  -1   5   33.50    3.00
   8   0  -5   32.20    2.70
  -8   0   5   35.40    3.20
   7   0  -5   84.89    7.50
   7   0  -5   97.29    7.80
  -7   0   5   97.79    8.00
  -7   0   5   96.39    7.60
   6   0  -5   44.30    3.80
   6   0  -5   48.20    3.50
  -6   0   5   39.20    3.50
  -6   0   5   40.70    3.80
   5   0  -5  424.56   34.80
   4   0  -5   64.69    5.40
  -3   0   5   81.29    6.70
  -3   0   5   85.29    6.90
  -2   0   5   13.10    1.30
  -2   0   5   13.70    1.10
   1   0  -5  375.36   56.49
  -1   0   5  422.66   57.89
   0   0  -5  942.71  103.59
   0   0   5 1010.90  104.29
  -1   0  -5  184.08   39.70
   1   0   5  180.98   40.00
  -2   0  -5   35.40    2.90
  -2   0  -5   35.30    3.10
  -3   0  -5  138.89   11.40
   4   0   5   14.60    1.40
   4   0   5   16.80    1.40
   5   0   5  743.73   83.89
  -6   0  -5   24.00    2.30
   6   0   5   31.80    2.40
  -7   0  -5   26.60    2.20
   7   0   5   25.00    2.20
  -8   0  -5    3.50    0.50
   8   0   5    4.20    0.50
  -9   0  -5   52.29    4.70
   9   0   5   60.59    4.70
  10   0   5   81.59    6.90
   7  -1  -5    6.60    0.80
   7  -1  -5    5.00    0.40
   7  -1  -5    4.40    1.10
  -7   1   5    5.30    0.90
  -7   1   5    4.80    0.50
   6  -1  -5  205.78   15.90
  -6   1   5  185.28   15.70
  -6   1   5  194.98   16.00
   5  -1  -5    0.10    0.10
   5  -1  -5   -0.10    0.30
  -5   1   5    0.10    0.10
  -5   1   5   -0.10    0.20
  -4   1   5  140.89   11.30
  -4   1   5  140.69   11.60
   3  -1  -5  237.78   19.70
   2  -1  -5    0.20    0.30
   2  -1  -5    0.30    0.20
  -2   1   5    0.20    0.10
  -2   1   5    0.50    0.20
   1  -1  -5  505.55   67.69
  -1   1   5  645.44   71.89
   0  -1  -5   13.40    1.50
   0  -1  -5   16.20    1.30
   0   1   5   13.60    1.20
   0   1   5   14.20    1.30
   1   1   5 1242.18  124.29
  -2  -1  -5  114.99    9.50
   3   1   5  906.31  107.39
   4   1   5   69.89   27.20
  -5  -1  -5   95.19    7.70
  -8  -1  -5   87.99    7.20
   8   1   5   87.19    7.20
  -9  -1  -5   50.19    4.30
   9   1   5   53.19    4.30
 -10  -1  -5   52.99    5.00
  10   1   5   68.99    5.40
   7  -2  -5   33.00    3.30
   7  -2  -5   29.00    2.50
   7  -2  -5   24.50    2.20
  -7   2   5   28.60    2.70
   6  -2  -5   39.50    3.30
   6  -2  -5   40.00    4.10
  -6   2   5   35.20    3.40
   5  -2  -5   72.89    7.00
   5  -2  -5   78.09    6.50
  -5   2   5   82.79    6.60
   4  -2  -5  122.59    9.50
  -4   2   5  109.89    9.60
   3  -2  -5   20.70    2.30
   2  -2  -5   19.30    2.00
  -2   2   5   16.80    1.60
   1  -2  -5  149.29   12.40
   0   2   5  363.16   50.09
   0   2   5  268.77   45.10
   1   2   5 1000.10  105.79
   2   2   5  156.78   38.00
   3   2   5 1508.45  145.09
  -4  -2  -5   11.60    1.00
   4   2   5   11.90    1.10
   4   2   5   10.40    1.00
   5   2   5  364.96   29.40
   6   2   5  145.19   11.80
  -7  -2  -5   14.50    1.40
   7   2   5   13.80    1.30
  -8  -2  -5    0.10    0.10
   8   2   5    0.30    0.20
  -9  -2  -5   31.20    2.80
   9   2   5   32.40    2.70
 -10  -2  -5   28.40    2.50
   7  -3  -5   58.99    4.70
  -7   3   5   50.29    4.80
   6  -3  -5   12.80    1.30
   6  -3  -5   13.90    1.90
  -6   3   5   11.70    1.40
   5  -3  -5   50.69    4.60
  -5   3   5   60.39    4.80
   4  -3  -5  137.99   10.80
   4  -3  -5  123.49   11.30
  -4   3   5  134.29   10.90
   3  -3  -5    0.30    0.40
   3  -3  -5    0.20    0.20
  -3   3   5    0.10    0.20
  -2   3   5   64.09    5.30
   1  -3  -5   33.90    3.40
  -1   3   5   38.50    3.50
  -1   3   5   36.70    3.10
   0  -3  -5   50.39    4.90
   0   3   5   58.79    4.60
   0   3   5   55.09    4.50
   0   3   5   60.19    5.00
  -2  -3  -5  658.43   82.69
   2   3   5  730.13   80.39
  -3  -3  -5   32.40    2.80
  -3  -3  -5   33.60    2.70
   3   3   5   31.50    2.70
   3   3   5   30.50    3.00
  -4  -3  -5   89.69    6.70
   4   3   5   84.29    6.70
   4   3   5   74.39    6.90
   5   3   5   99.39    8.60
   5   3   5  109.79    8.50
  -6  -3  -5   97.69    7.90
   6   3   5   85.19    8.00
   6   3   5  109.39    7.90
   7   3   5  120.39    9.50
   7   3   5  111.09    9.40
  -8  -3  -5  160.68   13.10
   8   3   5  161.18   13.10
  -9  -3  -5   59.89    5.10
   9   3   5   61.19    5.00
 -10  -3  -5   45.50    3.90
   7  -4  -5   -0.20    0.20
  -7   4   5    0.00    0.20
   6  -4  -5   -0.10    0.20
   6  -4  -5    0.00    0.40
  -6   4   5    0.10    0.20
   5  -4  -5   37.50    4.30
   5  -4  -5   40.50    3.30
  -5   4   5   36.80    3.40
   4  -4  -5    4.10    0.50
   4  -4  -5    2.50    0.70
  -4   4   5    3.40    0.50
   3  -4  -5   10.70    1.00
   3  -4  -5   10.90    1.50
  -3   4   5    9.90    1.10
   2  -4  -5   42.10    3.90
  -2   4   5   40.00    3.50
  -2   4   5   41.10    3.90
  -1   4   5  537.65   73.29
   0  -4  -5   25.20    2.20
   0   4   5   28.00    2.30
   0   4   5   27.20    2.70
  -1  -4  -5  415.86   62.99
  -2  -4  -5   40.80    3.30
  -2  -4  -5   39.50    3.60
   2   4   5   42.70    3.80
   2   4   5   40.00    3.30
  -3  -4  -5    7.60    0.70
   3   4   5    7.80    0.70
   3   4   5    7.30    1.00
   4   4   5  275.77   22.50
  -5  -4  -5   81.99    6.20
   5   4   5   70.19    6.20
   6   4   5  200.98   16.40
  -7  -4  -5   44.20    3.70
   7   4   5   43.40    3.80
   7   4   5   45.90    3.70
  -8  -4  -5  103.59    8.80
   8   4   5  111.19    8.90
   9   4   5  172.28   13.70
   9   4   5  166.38   13.80
 -10  -4  -5    0.60    0.30
  10   4   5    0.50    0.30
   6  -5  -5   13.70    1.20
  -6   5   5   10.20    1.30
   5  -5  -5   48.10    4.70
   5  -5  -5   46.70    4.00
  -5   5   5   47.20    4.10
   4  -5  -5   36.30    3.60
   4  -5  -5   38.60    3.00
  -4   5   5   31.30    3.10
   3  -5  -5   22.30    2.70
  -3   5   5   27.30    2.30
  -3   5   5   28.60    2.90
   2  -5  -5    0.40    0.30
   2  -5  -5    0.10    0.30
  -2   5   5    0.00    0.20
  -2   5   5    0.00    0.10
   1  -5  -5    0.20    0.10
   1  -5  -5    0.10    0.20
  -1   5   5    0.10    0.30
  -1   5   5    0.50    0.20
   0  -5  -5   28.40    2.30
   0  -5  -5   26.90    2.30
   0   5   5   27.30    2.40
   0   5   5   28.90    2.30
   0   5   5   28.40    2.90
  -1  -5  -5  422.56   68.29
   1   5   5  496.75   62.89
   2   5   5  186.68   15.50
   3   5   5  159.98   13.30
  -4  -5  -5  110.39    8.80
   4   5   5  106.59    8.80
  -5  -5  -5    1.60    0.30
  -5  -5  -5    1.10    0.20
   5   5   5    0.80    0.20
   5   5   5    1.20    0.40
   7   5   5  292.47   23.10
   7   5   5  274.67   22.80
  -8  -5  -5   41.40    3.90
   8   5   5   48.10    3.80
   8   5   5   47.00    4.00
  -9  -5  -5   24.60    2.30
   9   5   5   28.00    2.50
   6  -6  -5    0.10    0.20
  -6   6   5    0.20    0.20
   5  -6  -5   26.40    3.20
   5  -6  -5   30.40    2.50
  -5   6   5   31.20    2.70
   4  -6  -5   15.40    1.30
   4  -6  -5   11.50    1.80
  -4   6   5   14.30    1.40
  -4   6   5   13.10    1.90
   3  -6  -5    9.60    0.80
  -3   6   5    7.40    0.90
  -3   6   5    8.50    1.40
  -2   6   5   27.90    3.00
  -2   6   5   27.50    2.40
   1  -6  -5   22.20    1.90
  -1   6   5   25.60    2.70
  -1   6   5   23.90    2.00
   0  -6  -5  124.69   11.80
   0   6   5  152.88   11.30
   0   6   5  143.79   12.10
  -1  -6  -5    3.50    0.70
  -1  -6  -5    3.40    0.40
   1   6   5    4.60    0.40
   1   6   5    3.70    1.00
  -2  -6  -5   57.09    4.80
   2   6   5   52.09    5.30
   2   6   5   62.89    4.80
   2   6   5   61.99    4.80
   3   6   5  176.48   14.80
  -4  -6  -5    3.10    0.40
  -4  -6  -5    2.70    0.50
   4   6   5    2.30    0.30
  -5  -6  -5   19.20    1.60
   5   6   5   15.20    1.80
   5   6   5   17.90    1.50
  -6  -6  -5   36.30    3.00
   6   6   5   35.90    2.90
   6   6   5   33.20    3.30
  -7  -6  -5   92.29    7.80
  -7  -6  -5   92.89    7.90
   7   6   5   98.89    8.00
  -8  -6  -5   28.90    2.40
   8   6   5   23.80    2.60
   8   6   5   29.70    2.30
  -9  -6  -5    8.40    1.10
   9   6   5   12.40    1.30
  -5   7   5   55.99    5.80
  -5   7   5   58.89    4.90
   4  -7  -5   13.80    1.90
   4  -7  -5   16.20    1.30
  -4   7   5   13.80    1.40
  -4   7   5   13.80    2.10
   3  -7  -5    0.20    0.40
   3  -7  -5    0.30    0.10
  -3   7   5    0.00    0.20
  -3   7   5    0.20    0.40
   2  -7  -5    0.20    0.10
   2  -7  -5    0.30    0.40
   2  -7  -5    0.20    0.10
  -2   7   5    0.20    0.40
  -2   7   5    0.40    0.20
   1  -7  -5    6.70    0.60
   1  -7  -5    6.50    0.70
   1  -7  -5    5.40    1.00
  -1   7   5    7.00    1.30
  -1   7   5    7.10    0.70
   0  -7  -5   81.79    6.40
   0  -7  -5   79.39    6.90
   0   7   5   76.09    7.60
   0   7   5   76.59    6.30
  -1  -7  -5  111.99    8.90
   1   7   5   98.69    9.50
   1   7   5  116.09    8.80
  -2  -7  -5   23.40    2.10
  -2  -7  -5   17.80    1.70
   2   7   5   22.00    1.70
   2   7   5   19.60    1.70
  -3  -7  -5   13.00    1.20
   3   7   5   15.10    1.30
   4   7   5  107.39    8.70
  -5  -7  -5  160.98   12.90
  -5  -7  -5  155.48   12.70
   5   7   5  155.08   12.70
  -6  -7  -5  183.88   15.80
  -6  -7  -5  201.88   15.60
  -7  -7  -5   28.60    2.80
  -7  -7  -5   33.30    2.70
   7   7   5   29.30    2.90
  -8  -7  -5    2.50    0.50
   8   7   5    2.70    0.60
  -9  -7  -5   13.00    1.50
   9   7   5   18.20    1.80
   4  -8  -5   22.80    1.80
  -4   8   5   21.00    2.00
  -4   8   5   19.40    2.70
   3  -8  -5    3.90    0.40
   3  -8  -5    2.90    0.90
  -3   8   5    4.50    1.30
  -3   8   5    3.60    0.50
   2  -8  -5    0.40    0.10
   2  -8  -5    0.70    0.50
  -2   8   5    0.00    0.40
   1  -8  -5   54.59    4.60
  -1   8   5   54.99    4.70
  -1   8   5   62.39    5.60
   0  -8  -5   18.20    1.50
   0   8   5   17.40    2.30
   0   8   5   17.90    1.60
  -1  -8  -5   18.70    1.60
   1   8   5   19.10    1.60
   1   8   5   20.80    1.70
   1   8   5   16.70    2.30
  -2  -8  -5   47.20    4.20
   2   8   5   53.19    4.20
   2   8   5   52.39    4.10
  -3  -8  -5    0.80    0.30
  -3  -8  -5    0.80    0.20
   3   8   5    0.80    0.20
   3   8   5    0.50    0.10
  -4  -8  -5    2.90    0.40
  -4  -8  -5    3.90    0.70
   4   8   5    3.10    0.40
   4   8   5    3.90    0.40
   4   8   5    2.20    0.80
  -5  -8  -5    0.00    0.10
  -5  -8  -5    0.30    0.30
   5   8   5   -0.10    0.30
   5   8   5    0.40    0.20
  -6  -8  -5  102.09    8.30
  -6  -8  -5  101.99    8.00
   6   8   5   87.99    8.50
  -7  -8  -5    8.80    1.00
  -7  -8  -5    9.30    1.20
   7   8   5    7.90    2.00
   7   8   5   11.50    0.90
  -8  -8  -5    4.60    0.70
   8   8   5    6.70    1.00
   3  -9  -5   24.10    2.00
  -3   9   5   25.40    3.10
  -3   9   5   24.50    2.20
   2  -9  -5    4.40    0.40
  -2   9   5    4.50    0.60
  -2   9   5    3.30    1.10
   1  -9  -5   37.80    3.00
  -1   9   5   38.60    4.10
  -1   9   5   35.10    3.10
   0  -9  -5  106.99    8.80
   0   9   5  105.29    8.90
   0   9   5  117.79    9.90
  -1  -9  -5   11.00    1.00
   1   9   5   10.00    1.70
   1   9   5   10.90    1.00
   1   9   5   12.30    1.00
  -2  -9  -5   11.40    1.00
   2   9   5   10.30    1.70
   2   9   5   11.90    1.00
  -3  -9  -5    3.20    0.40
   3   9   5    3.30    0.40
   3   9   5    3.60    0.40
   3   9   5    2.50    0.80
  -4  -9  -5   73.49    6.30
   4   9   5   78.29    6.30
   4   9   5   79.49    6.30
  -5  -9  -5    1.20    0.50
   5   9   5    1.50    0.40
  -6  -9  -5  130.69   11.00
  -7  -9  -5  151.98   11.80
   7   9   5  137.49   12.30
   2 -10  -5   15.20    1.40
  -2  10   5   19.60    1.60
  -2  10   5   17.30    2.50
   1 -10  -5   23.20    1.90
  -1  10   5   20.60    1.90
  -1  10   5   24.30    3.00
   0 -10  -5    1.40    0.20
   0  10   5    1.00    0.60
   0  10   5    1.30    0.30
  -1 -10  -5    9.20    0.90
   1  10   5    8.20    1.60
   1  10   5   10.20    0.90
   2  10   5    8.80    1.80
   2  10   5    9.20    0.80
   2  10   5    9.90    0.90
  -3 -10  -5    4.80    0.90
  -3 -10  -5    3.30    0.40
   3  10   5    3.20    0.40
   3  10   5    4.10    0.40
   3  10   5    1.90    0.80
  -4 -10  -5    2.20    0.40
  -4 -10  -5    2.40    0.70
   4  10   5    2.20    0.40
   4  10   5    1.70    0.70
  -5 -10  -5   94.99    7.90
   5  10   5   97.19    7.80
  -6 -10  -5  321.87   26.00
  -6 -10  -5  323.07   26.40
   1  11   5    0.30    0.10
   1  11   5   -0.40    0.30
  -2 -11  -5    7.60    0.80
   2  11   5    8.70    0.80
   2  11   5    8.80    0.80
   2  11   5    9.40    2.00
  -3 -11  -5    8.30    1.00
   3  11   5   11.80    0.90
   3  11   5   10.00    0.90
   3  11   5   10.00    1.80
   3   9  -6   17.90    1.50
   3   9  -6   12.90    1.70
  -3  -9   6   13.30    1.50
  -3  -9   6   15.90    1.40
   2   9  -6   48.70    4.80
  -2  -9   6   52.09    4.60
  -2  -9   6   58.79    4.40
   1   9  -6   41.40    4.10
   1   9  -6   47.20    3.80
  -1  -9   6   44.50    3.70
   0   9  -6   42.80    4.00
   0   9  -6   46.90    3.60
   0  -9   6   43.00    3.50
   0  -9   6   38.70    3.60
  -1   9  -6    9.30    1.20
  -1   9  -6   10.50    0.90
   1  -9   6    9.50    0.90
   1  -9   6    9.10    0.90
  -2   9  -6    0.60    0.40
   2  -9   6    0.80    0.20
   2  -9   6    0.90    0.20
  -3   9  -6    3.40    0.70
   3  -9   6    2.70    0.40
   4   8  -6    3.40    0.80
   4   8  -6    4.60    0.70
  -4  -8   6    3.80    0.70
  -4  -8   6    3.60    0.50
   3   8  -6   42.20    4.10
  -3  -8   6   46.40    3.70
   2   8  -6  138.99   11.60
   2   8  -6  133.99   12.00
  -2  -8   6  159.28   11.50
  -2  -8   6  137.59   11.70
   1   8  -6   53.79    4.80
  -1  -8   6   60.89    4.70
   0   8  -6    6.50    0.90
   0   8  -6    6.30    0.60
   0  -8   6    4.60    0.60
   0  -8   6    5.10    0.60
  -1   8  -6    1.10    0.40
  -1   8  -6    1.60    0.20
   1  -8   6    1.10    0.30
   1  -8   6    1.20    0.20
  -2   8  -6   10.10    1.10
  -2   8  -6    9.00    0.80
   2  -8   6    8.00    0.80
   2  -8   6    8.30    0.80
  -3   8  -6   58.29    5.20
   3  -8   6   54.59    4.60
  -4   8  -6   33.90    3.20
   4  -8   6   31.30    3.00
  -5   8  -6    4.90    0.90
   5  -8   6    6.60    0.80
   5   7  -6   33.90    3.30
  -5  -7   6   31.70    2.80
  -5  -7   6   32.70    3.00
   4   7  -6   35.10    3.40
  -4  -7   6   37.10    3.00
  -4  -7   6   33.70    3.20
   3   7  -6    2.80    0.70
   3   7  -6    3.00    0.50
  -3  -7   6    2.40    0.50
   2   7  -6   48.70    4.00
   2   7  -6   46.10    4.30
  -2  -7   6   42.30    4.10
  -2  -7   6   52.29    3.90
   1   7  -6   58.59    5.40
   1   7  -6   63.49    5.10
  -1  -7   6   53.59    5.10
  -1  -7   6   69.19    5.00
   0   7  -6  160.38   13.20
   0  -7   6  149.09   12.90
   0  -7   6  167.28   12.80
  -1   7  -6   12.30    1.30
   1  -7   6   11.30    1.10
   1  -7   6   11.50    1.00
  -2   7  -6   49.00    3.90
  -2   7  -6   52.49    4.20
   2  -7   6   43.10    4.00
  -3   7  -6    0.00    0.20
   3  -7   6    0.20    0.10
  -4   7  -6    1.00    0.40
   5  -7   6  151.68   12.50
  -6   7  -6   19.80    2.30
   6  -7   6   24.90    2.00
   6  -7   6   22.20    2.10
   6  -7   6   23.40    1.90
   6   6  -6    2.50    0.80
  -6  -6   6    2.10    0.30
  -6  -6   6    2.10    0.60
   5   6  -6   11.60    1.50
  -5  -6   6   12.10    1.10
  -5  -6   6   11.20    1.30
   4   6  -6   16.40    1.90
  -4  -6   6   17.50    1.50
  -4  -6   6   16.20    1.70
   3   6  -6   25.40    2.60
   3   6  -6   24.30    2.30
  -3  -6   6   27.90    2.20
  -3  -6   6   24.60    2.50
   2   6  -6    6.40    1.00
   2   6  -6    6.50    0.80
  -2  -6   6    7.30    0.60
  -2  -6   6    6.70    0.80
   1   6  -6    0.90    0.40
  -1  -6   6    1.20    0.30
   0   6  -6   29.30    2.30
   0   6  -6   24.60    2.50
   0  -6   6   24.20    2.30
  -1   6  -6    2.10    0.50
  -1   6  -6    2.80    0.30
   1  -6   6    2.40    0.40
  -2   6  -6  146.49   11.50
   2  -6   6  133.29   11.30
  -4   6  -6  126.69    9.40
   4  -6   6   99.49    9.10
  -5   6  -6  184.88   16.40
   5  -6   6  214.38   16.10
  -6   6  -6    7.80    1.10
   6  -6   6    8.00    0.70
   6  -6   6    8.10    0.90
  -7   6  -6    3.30    0.70
   7  -6   6    4.10    0.40
   7  -6   6    3.90    0.50
   7  -6   6    3.20    0.50
   6   5  -6   21.00    2.40
  -6  -5   6   22.50    2.30
  -6  -5   6   23.70    2.00
   5   5  -6    1.40    0.50
   5   5  -6    1.50    0.40
  -5  -5   6    1.70    0.30
  -5  -5   6    1.50    0.50
   4   5  -6   28.10    2.80
  -4  -5   6   27.60    2.60
  -4  -5   6   28.10    2.40
   3   5  -6   12.50    1.20
   3   5  -6   11.70    1.40
  -3  -5   6   13.10    1.10
  -3  -5   6   12.00    1.30
   0   5  -6   28.80    2.60
   0  -5   6   28.50    2.30
   0  -5   6   26.80    2.40
  -1   5  -6   11.90    1.30
  -1   5  -6   13.40    1.10
   1  -5   6   11.20    1.10
  -2   5  -6  103.89    7.60
  -2   5  -6   89.89    7.80
   2  -5   6   87.49    7.60
   4  -5   6   17.90    1.50
  -5   5  -6   60.19    5.10
   5  -5   6   58.59    4.80
  -6   5  -6    1.00    0.40
   6  -5   6    1.30    0.20
   6  -5   6    1.00    0.30
  -7   5  -6    5.10    0.80
   7  -5   6    5.20    0.50
   7  -5   6    4.70    0.60
  -7  -4   6    0.70    0.20
  -7  -4   6    0.40    0.30
  -6  -4   6    0.40    0.20
  -6  -4   6    0.40    0.30
  -5  -4   6   52.49    4.80
  -5  -4   6   57.29    4.50
  -4  -4   6   19.30    1.90
  -4  -4   6   18.90    1.60
   3   4  -6   49.90    4.80
  -3  -4   6   62.29    4.70
  -3  -4   6   59.29    4.90
   2   4  -6   49.00    4.30
  -2  -4   6   54.49    4.20
  -2  -4   6   50.29    4.40
   1   4  -6    1.20    0.30
   1   4  -6    0.90    0.30
  -1  -4   6    1.40    0.20
  -1  -4   6    0.70    0.20
   0   4  -6   83.29    6.90
   0  -4   6   79.99    6.70
  -1   4  -6   26.40    2.40
   1  -4   6   26.50    2.30
  -2   4  -6  246.58   70.49
   2  -4   6  231.38   54.29
  -3   4  -6   22.20    1.90
   3  -4   6   18.90    1.70
   4  -4   6    7.00    0.70
  -5   4  -6  125.99   10.40
   5  -4   6  128.99   10.20
   5  -4   6  122.89   10.20
  -6   4  -6   20.90    2.10
   6  -4   6   23.80    2.00
   6  -4   6   27.00    2.10
   7  -4   6    0.60    0.20
   7  -4   6    0.80    0.20
   8  -4   6   33.70    2.80
   8  -4   6   31.10    2.70
  -7  -3   6   27.20    2.60
  -7  -3   6   26.20    2.30
  -6  -3   6   39.70    3.60
  -6  -3   6   40.20    3.30
   5   3  -6   14.00    1.30
  -5  -3   6   11.30    1.30
  -5  -3   6   11.30    1.10
   4   3  -6   19.60    1.70
  -4  -3   6   17.20    1.50
  -4  -3   6   17.30    1.80
   1   3  -6  339.77   69.29
  -1  -3   6  375.96   70.99
   0   3  -6    7.30    0.70
   0  -3   6    6.50    0.70
  -1   3  -6   37.50    3.20
   1  -3   6   35.00    3.00
  -2   3  -6  278.77   68.19
   2  -3   6  258.87   57.09
  -3   3  -6  158.68   44.90
   3  -3   6  193.58   46.20
   4  -3   6  128.99   10.40
  -5   3  -6    1.50    0.30
   5  -3   6    1.50    0.30
   5  -3   6    1.70    0.20
   6  -3   6   28.60    2.60
   6  -3   6   32.40    2.60
   7  -3   6    0.10    0.10
   7  -3   6    0.00    0.10
   8  -3   6  203.88   16.40
   9  -3   6   74.89    6.30
   7   2  -6   19.90    1.60
  -7  -2   6   18.30    1.70
   6   2  -6    1.80    0.40
  -6  -2   6    1.00    0.40
  -6  -2   6    1.30    0.20
   5   2  -6   39.00    3.30
  -5  -2   6   31.70    2.90
  -5  -2   6   35.50    3.20
   4   2  -6   27.60    2.50
  -4  -2   6   28.30    2.60
  -3  -2   6   18.60    1.80
   2   2  -6    0.60    0.20
  -2  -2   6    0.90    0.10
  -2  -2   6    0.70    0.30
   1   2  -6   81.29    6.70
  -1  -2   6   81.99    6.70
   0  -2   6    1.40    0.30
  -1   2  -6  123.69   41.80
   1  -2   6  132.89   38.10
  -2   2  -6   31.50    2.40
   2  -2   6   27.30    2.50
  -3   2  -6  227.28   53.49
   3  -2   6  290.97   55.39
  -4   2  -6  115.49   37.80
   4  -2   6  212.28   48.20
   6  -2   6   72.99    5.50
   6  -2   6   60.59    5.50
   7  -2   6   21.10    1.80
   7  -2   6   19.10    1.70
   8  -2   6    1.00    0.30
   7   1  -6   43.70    3.60
  -7  -1   6   46.10    3.70
   6   1  -6    3.80    0.60
  -6  -1   6    3.60    0.70
  -6  -1   6    3.00    0.40
   5   1  -6    4.40    0.60
  -5  -1   6    3.60    0.70
  -5  -1   6    4.40    0.40
   4   1  -6    8.70    1.00
  -4  -1   6   10.30    1.30
  -4  -1   6   11.90    0.90
   3   1  -6   42.80    3.60
  -3  -1   6   44.50    3.40
  -3  -1   6   37.00    3.60
   2   1  -6  214.68   52.49
  -2  -1   6  199.68   50.49
   1   1  -6  216.78   51.49
  -1  -1   6  234.48   52.09
   0   1  -6   73.69    5.70
   0  -1   6   64.19    5.70
  -1   1  -6   19.50    1.50
   1  -1   6   15.70    1.50
  -2   1  -6  463.75   66.79
   2  -1   6  422.76   64.19
   3  -1   6    3.80    0.40
  -4   1  -6    8.90    0.80
  -4   1  -6    8.00    0.80
   4  -1   6    9.70    0.80
   4  -1   6    8.60    0.80
   5  -1   6   44.00    3.60
   5  -1   6   45.00    3.70
   6  -1   6   43.40    3.40
   6  -1   6   38.10    3.30
   7  -1   6  185.38   15.00
   8  -1   6   19.10    1.70
   9  -1   6   14.50    1.40
  -7   0   6   23.00    2.60
  -7   0   6   28.70    2.20
   6   0  -6   79.99    6.20
  -6   0   6   67.59    6.30
  -6   0   6   73.89    6.00
   5   0  -6   27.80    2.20
  -5   0   6   20.80    2.30
  -5   0   6   23.60    2.00
   4   0  -6    0.10    0.30
   4   0  -6    0.40    0.20
  -4   0   6    0.60    0.10
   3   0  -6   11.80    1.60
   3   0  -6   10.00    1.10
  -3   0   6    8.90    1.10
  -3   0   6   12.00    0.90
   2   0  -6   29.70    2.50
  -2   0   6   28.50    2.40
   1   0  -6  296.77   57.79
  -1   0   6  306.77   60.29
   0   0   6   81.99    6.70
  -1   0  -6   61.59    5.00
   1   0   6   52.79    4.70
  -2   0  -6  293.87   57.79
   2   0   6  368.46   55.59
  -3   0  -6  142.09   11.60
   4   0   6  577.94   73.99
   5   0   6   30.10    2.50
   6   0   6  131.29   10.60
   7   0   6    0.40    0.10
   8   0   6   86.59    7.20
   9   0   6  164.08   13.30
  -7   1   6   64.89    5.30
   6  -1  -6    0.30    0.50
   6  -1  -6    0.00    0.20
  -6   1   6    0.40    0.30
  -6   1   6    0.20    0.10
   5  -1  -6  112.59    9.00
  -5   1   6  105.49    8.70
   4  -1  -6    6.90    1.20
   4  -1  -6    5.50    0.70
  -4   1   6    6.90    0.60
  -4   1   6    6.00    0.90
   2  -1  -6  414.56   70.49
  -2   1   6  374.86   61.19
   1  -1  -6    6.10    1.60
   0  -1  -6  183.68   15.20
  -1  -1  -6    7.40    0.90
   1   1   6    6.60    0.60
   2   1   6  214.28   48.10
  -3  -1  -6   42.60    3.70
   3   1   6   43.50    3.50
  -4  -1  -6   52.49    4.10
  -4  -1  -6   49.00    4.10
   4   1   6   46.40    4.10
  -5  -1  -6  140.09   12.50
   5   1   6  170.08   12.50
  -7  -1  -6   51.79    4.20
   7   1   6   49.60    4.20
  -8  -1  -6  152.78   12.40
  -9  -1  -6   -0.10    0.10
   9   1   6   -0.10    0.10
 -10  -1  -6   30.60    2.70
  -7   2   6   14.50    1.60
   6  -2  -6   82.99    7.00
   6  -2  -6   72.39    6.10
  -6   2   6   66.29    6.20
   5  -2  -6   64.39    6.10
   5  -2  -6   59.69    5.10
   4  -2  -6   26.10    2.80
   4  -2  -6   26.20    2.20
  -4   2   6   22.90    2.30
   3  -2  -6    2.30    0.70
  -3   2   6    2.30    0.50
  -2   2   6  123.79   10.10
  -1   2   6  330.07   60.99
   0  -2  -6    9.70    1.20
   0   2   6    8.70    0.80
   0   2   6    9.10    0.90
   1   2   6  232.08   49.40
   2   2   6   16.90    1.60
   2   2   6   20.80    1.60
  -3  -2  -6  146.49   13.20
   3   2   6  176.28   13.20
   4   2   6  625.34   81.69
  -5  -2  -6   32.70    2.60
  -5  -2  -6   30.90    2.60
   5   2   6   29.60    2.60
   5   2   6   32.90    2.60
   5   2   6   30.90    2.70
  -6  -2  -6    3.70    0.40
   6   2   6    2.80    0.40
  -8  -2  -6    9.10    1.00
   8   2   6   10.10    1.00
  -9  -2  -6  248.58   22.00
   9   2   6  295.27   21.90
 -10  -2  -6    7.30    0.80
   6  -3  -6    1.10    0.40
  -6   3   6    1.40    0.50
   5  -3  -6   -0.20    0.20
   5  -3  -6   -0.20    0.40
  -5   3   6    0.10    0.20
   4  -3  -6   18.40    2.30
   4  -3  -6   19.80    1.70
  -4   3   6   19.20    1.90
   3  -3  -6    2.30    0.70
   3  -3  -6    3.40    0.40
  -3   3   6    3.50    0.50
   2  -3  -6  125.69   10.50
   2  -3  -6  133.69   11.00
   1  -3  -6   10.00    1.30
  -1   3   6    8.30    0.90
   0   3   6   59.69    4.90
   0   3   6   63.79    5.50
   0   3   6   60.89    5.10
  -1  -3  -6   19.30    1.50
  -1  -3  -6   15.60    1.90
   1   3   6   18.40    1.50
   1   3   6   17.80    1.90
   1   3   6   20.00    1.60
  -2  -3  -6   20.80    2.20
  -2  -3  -6   25.10    2.00
   2   3   6   25.50    2.30
   2   3   6   23.00    2.00
  -3  -3  -6    9.50    0.80
  -3  -3  -6    8.60    1.00
   3   3   6    9.50    1.10
   3   3   6    8.20    0.80
  -4  -3  -6   40.90    3.80
   4   3   6   49.30    3.80
   4   3   6   47.50    4.20
   5   3   6  217.08   16.00
   5   3   6  175.08   15.80
   6   3   6  422.46   34.00
   7   3   6  633.44   50.89
  -8  -3  -6    9.10    0.90
   8   3   6    7.60    0.90
   8   3   6    9.80    0.90
  -9  -3  -6  294.57   25.40
   9   3   6  335.47   25.40
 -10  -3  -6   12.90    1.30
   6  -4  -6   97.79    7.20
  -6   4   6   75.79    7.30
   5  -4  -6   15.90    2.30
   5  -4  -6   20.60    1.70
  -5   4   6   16.40    1.80
   4  -4  -6    3.80    0.50
   4  -4  -6    3.40    1.10
  -4   4   6    3.00    0.60
   3  -4  -6    1.00    0.20
   3  -4  -6    0.40    0.40
  -3   4   6    0.50    0.20
   2  -4  -6   20.50    2.30
  -2   4   6   21.50    1.90
  -1   4   6  116.59    9.80
  -1   4   6  110.99    9.30
   0  -4  -6  268.17   22.00
  -1  -4  -6   34.90    3.00
   1   4   6   37.90    3.50
   1   4   6   39.70    3.10
   1   4   6   36.70    3.00
  -2  -4  -6   74.59    6.30
   2   4   6   81.99    6.80
  -3  -4  -6   60.99    5.10
  -3  -4  -6   55.89    4.80
   3   4   6   53.99    4.80
   3   4   6   58.39    5.20
   3   4   6   66.59    4.90
   4   4   6  179.28   14.80
  -5  -4  -6   46.10    4.00
  -5  -4  -6   51.19    4.10
   5   4   6   47.20    4.00
   6   4   6  336.37   27.30
  -7  -4  -6   69.69    5.50
   7   4   6   64.19    5.50
  -8  -4  -6   68.99    6.10
   8   4   6   77.39    6.00
  -9  -4  -6   62.79    5.30
   6  -5  -6    5.40    0.70
  -6   5   6    3.20    0.70
   4  -5  -6    0.20    0.40
   4  -5  -6   -0.20    0.20
  -4   5   6    0.10    0.20
   3  -5  -6  257.27   19.70
  -3   5   6  219.58   19.00
  -3   5   6  229.28   19.70
  -2   5   6  131.09   10.90
  -2   5   6  121.09   10.30
  -1   5   6   51.79    4.70
  -1   5   6   63.19    5.40
  -1  -5  -6   69.59    6.00
   1   5   6   71.39    6.60
   1   5   6   77.39    5.90
   1   5   6   75.59    6.00
  -2  -5  -6   57.79    5.20
  -2  -5  -6   71.29    5.70
   2   5   6   62.59    5.70
   2   5   6   65.69    5.20
   2   5   6   63.49    5.20
  -3  -5  -6    1.70    0.30
  -3  -5  -6    2.70    0.50
   3   5   6    1.90    0.20
   3   5   6    1.90    0.60
  -4  -5  -6   89.99    8.20
   4   5   6  101.89    8.20
   4   5   6  111.39    8.20
   5   5   6  356.86   29.10
  -6  -5  -6   82.79    6.70
   6   5   6   77.99    6.50
  -7  -5  -6   20.10    1.70
  -7  -5  -6   17.60    1.70
  -8  -5  -6   75.09    6.30
   8   5   6   77.49    6.30
  -9  -5  -6   89.99    7.00
   9   5   6   79.59    7.10
   4  -6  -6   20.30    1.80
   3  -6  -6  163.38   14.30
   3  -6  -6  184.08   13.60
  -3   6   6  163.08   13.80
  -3   6   6  161.68   14.50
   2  -6  -6   49.30    5.10
  -2   6   6   61.49    5.40
  -2   6   6   53.79    4.60
   1  -6  -6  233.28   18.30
  -1   6   6  220.58   19.10
   0  -6  -6   97.59    7.80
   0  -6  -6   95.89    7.80
   0   6   6   93.79    7.90
   0   6   6   98.09    8.60
   0   6   6   99.19    7.80
  -1  -6  -6  106.29    9.40
  -1  -6  -6  123.79   10.00
   1   6   6  122.09    9.40
   1   6   6  115.49   10.10
  -2  -6  -6   66.49    5.50
   2   6   6   70.69    5.50
   2   6   6   67.99    5.50
   2   6   6   65.19    6.10
   3   6   6  290.47   23.90
   4   6   6  328.17   26.90
  -5  -6  -6    3.20    0.50
   5   6   6    2.90    0.80
   5   6   6    2.90    0.40
  -6  -6  -6   53.99    4.30
  -6  -6  -6   48.30    4.50
   6   6   6   50.39    4.20
  -7  -6  -6  136.39   11.10
  -8  -6  -6   68.29    6.00
   8   6   6   74.79    5.90
  -9  -6  -6  114.19    9.20
   9   6   6  108.29    9.40
   4  -7  -6    5.00    0.60
  -4   7   6    4.70    1.40
   3  -7  -6  109.79   10.20
   3  -7  -6  128.09    9.50
  -3   7   6  109.09    9.60
  -3   7   6  118.79   10.50
   2  -7  -6  145.59   11.10
   2  -7  -6  134.99   11.80
  -2   7   6  140.49   12.10
  -2   7   6  126.79   11.20
   1  -7  -6  124.49   10.10
   1  -7  -6  136.69   10.80
   1  -7  -6  124.89   10.10
  -1   7   6  127.19   11.00
  -1   7   6  115.39   10.20
   0  -7  -6  236.58   18.50
   0   7   6  204.38   17.80
   0   7   6  230.78   18.80
  -1  -7  -6  106.09    8.80
  -1  -7  -6  112.29    9.30
   1   7   6   98.89   10.60
   1   7   6  113.09    8.90
   1   7   6  111.09    8.80
  -2  -7  -6   26.90    2.50
   2   7   6   25.80    3.10
   2   7   6   31.50    2.50
   2   7   6   31.90    2.40
  -3  -7  -6  126.39   10.10
   3   7   6  110.19   10.70
   3   7   6  134.69   10.00
  -4  -7  -6   13.00    1.30
  -4  -7  -6   11.00    1.10
   4   7   6   11.20    1.00
   4   7   6    9.00    1.50
   4   7   6   12.10    1.10
   5   7   6  431.86   35.30
   6   7   6  616.54   49.99
  -7  -7  -6  284.97   22.10
  -7  -7  -6  262.17   22.20
  -8  -7  -6  130.09    9.70
   8   7   6  105.99   10.00
   3  -8  -6    6.00    0.60
  -3   8   6    5.20    0.70
  -3   8   6    4.10    1.20
   2  -8  -6    8.90    1.80
   2  -8  -6    8.80    0.80
  -2   8   6    8.50    1.60
  -2   8   6    6.80    0.90
   1  -8  -6   49.60    4.70
   1  -8  -6   48.50    4.00
  -1   8   6   51.09    5.10
   0  -8  -6    4.50    0.50
   0  -8  -6    6.40    1.10
   0   8   6    4.50    0.60
   0   8   6    5.20    1.30
  -1  -8  -6   37.70    3.10
   1   8   6   38.70    3.10
   1   8   6   37.00    3.90
   1   8   6   36.10    3.00
  -2  -8  -6    1.10    0.50
  -2  -8  -6    1.10    0.20
   2   8   6    0.90    0.20
   2   8   6    0.70    0.10
   2   8   6    0.50    0.50
  -3  -8  -6   53.99    4.70
   3   8   6   61.89    4.70
   3   8   6   59.39    4.60
   3   8   6   50.09    5.30
  -4  -8  -6   75.89    6.70
   4   8   6   80.19    6.60
   4   8   6   88.89    6.70
  -5  -8  -6   21.20    2.00
  -5  -8  -6   22.50    2.30
   5   8   6   25.60    2.00
   5   8   6   22.90    2.00
  -6  -8  -6   32.90    2.90
  -6  -8  -6   33.70    3.10
  -7  -8  -6   25.20    2.40
   7   8   6   24.90    2.20
  -8  -8  -6    6.80    0.90
  -8  -8  -6    6.70    0.80
   8   8   6    6.50    1.10
  -2   9   6    2.10    0.40
  -2   9   6    2.30    0.90
   1  -9  -6    0.00    0.10
  -1   9   6    0.20    0.40
  -1   9   6    0.30    0.20
   0  -9  -6   71.19    5.80
   0   9   6   70.69    5.90
   0   9   6   74.49    6.90
  -1  -9  -6    4.40    0.50
   1   9   6    4.60    0.50
   1   9   6    4.50    0.40
   1   9   6    5.00    1.30
  -2  -9  -6    0.00    0.30
  -2  -9  -6    0.20    0.10
   2   9   6    0.20    0.40
   2   9   6    0.30    0.10
   2   9   6    0.40    0.20
  -3  -9  -6   24.50    2.30
   3   9   6   29.70    2.30
   3   9   6   27.80    2.20
   3   9   6   24.20    3.00
  -4  -9  -6   80.39    7.00
   4   9   6   88.69    7.00
   4   9   6   86.99    6.90
  -5  -9  -6   67.99    6.00
   5   9   6   76.49    6.00
  -6  -9  -6    6.70    0.80
  -6  -9  -6    7.90    1.10
   6   9   6    7.80    0.70
  -7  -9  -6    3.60    0.50
   7   9   6    2.30    0.80
   0 -10  -6   19.60    1.70
   0  10   6   21.00    2.70
   0  10   6   19.00    1.70
  -1 -10  -6   26.50    2.20
   1  10   6   26.40    2.20
   1  10   6   23.60    3.10
  -2 -10  -6   37.80    3.30
   2  10   6   40.70    3.20
  -3 -10  -6    5.50    0.70
   3  10   6    7.60    0.60
   3  10   6    4.60    1.30
   3  10   6    6.00    0.70
  -4 -10  -6    9.70    1.20
  -4 -10  -6    7.40    0.80
   4  10   6    7.40    0.80
   4  10   6    6.30    1.50
  -5 -10  -6    0.00    0.30
  -5 -10  -6    0.30    0.20
   5  10   6    0.20    0.20
   5  10   6    0.00    0.40
   5  10   6    0.00    0.20
   1   9  -7   55.19    5.30
  -1  -9   7   64.59    5.10
  -1  -9   7   57.59    4.90
   0   9  -7    5.50    0.90
   0  -9   7    5.90    0.60
   0  -9   7    5.70    0.70
  -1   9  -7   61.19    5.40
   1  -9   7   57.49    5.00
   1  -9   7   64.79    5.10
  -2   9  -7   29.90    3.00
  -2   9  -7   33.10    2.60
   2  -9   7   30.30    2.70
   3   8  -7  118.49   10.40
  -3  -8   7  119.09   10.10
  -3  -8   7  126.39    9.90
   2   8  -7  249.58   20.40
  -2  -8   7  226.78   20.00
  -2  -8   7  263.77   19.90
   1   8  -7    2.20    0.40
   1   8  -7    1.70    0.60
  -1  -8   7    1.50    0.30
  -1  -8   7    1.70    0.40
   0   8  -7   88.19    7.80
   0  -8   7   86.69    7.50
   0  -8   7   98.89    7.40
  -1   8  -7   67.19    5.70
  -1   8  -7   64.79    5.40
   1  -8   7   64.29    5.30
   1  -8   7   63.79    5.40
  -3   8  -7   13.80    1.50
   3  -8   7   11.90    1.10
  -4   8  -7   57.29    5.30
   4   7  -7    9.40    1.00
   4   7  -7    6.70    1.10
  -4  -7   7    6.70    1.00
  -4  -7   7    7.50    0.80
   3   7  -7    2.60    0.70
  -3  -7   7    2.10    0.50
  -3  -7   7    3.30    0.40
   2   7  -7   65.29    5.90
   2   7  -7   76.69    6.30
   1   7  -7    7.30    0.80
   1   7  -7    7.50    1.00
  -1  -7   7    5.80    0.80
   0   7  -7    4.10    0.50
   0   7  -7    3.50    0.70
   0  -7   7    3.50    0.40
   0  -7   7    3.00    0.50
  -1   7  -7    3.30    0.50
  -1   7  -7    2.80    0.60
   1  -7   7    3.10    0.40
   1  -7   7    3.30    0.50
  -2   7  -7   51.19    4.10
  -2   7  -7   48.60    4.40
   2  -7   7   51.49    4.20
  -3   7  -7   85.39    6.60
   3  -7   7   71.29    6.40
  -4   7  -7  183.48   13.70
   4  -7   7  148.79   13.30
  -5   7  -7   11.00    1.40
   5  -7   7   12.20    1.10
  -6   7  -7   10.90    1.50
   6  -7   7   14.10    1.20
   5   6  -7    0.50    0.40
  -5  -6   7    0.50    0.30
  -5  -6   7    0.80    0.20
   4   6  -7   23.50    2.50
   4   6  -7   26.80    2.30
  -4  -6   7   22.10    2.00
  -4  -6   7   23.80    2.30
   3   6  -7  233.38   19.40
  -3  -6   7  251.77   18.90
  -3  -6   7  220.28   19.20
   2   6  -7   34.40    2.90
   2   6  -7   34.10    3.20
  -2  -6   7   29.20    3.00
   1   6  -7    0.20    0.30
   1   6  -7    0.30    0.20
  -1  -6   7    0.30    0.20
   0   6  -7    2.70    0.80
   0  -6   7    3.10    0.30
   0  -6   7    2.80    0.50
  -1   6  -7   62.49    5.30
   1  -6   7   60.29    5.10
  -2   6  -7  146.29   11.90
  -2   6  -7  157.88   11.60
   2  -6   7  128.89   11.70
  -3   6  -7    1.30    0.30
   3  -6   7    1.50    0.30
  -4   6  -7   57.09    4.70
   4  -6   7   51.49    4.50
  -5   6  -7   14.90    1.60
   5  -6   7   14.60    1.30
  -6   6  -7    4.60    0.80
   6  -6   7    6.50    0.60
  -7   6  -7   39.00    3.30
   7  -6   7   32.10    2.90
  -5  -5   7   22.00    1.90
  -5  -5   7   20.80    2.20
   4   5  -7    6.70    1.10
   4   5  -7    9.10    1.00
  -4  -5   7    7.00    1.00
  -4  -5   7    7.80    0.70
   3   5  -7  110.49    9.70
  -3  -5   7  108.59    9.50
  -3  -5   7  122.89    9.20
   2   5  -7  117.09   10.70
   2   5  -7  133.89   10.50
  -2  -5   7  124.99   10.70
  -2  -5   7  135.09   10.30
   1   5  -7   32.30    3.30
   1   5  -7   38.10    2.90
  -1  -5   7   35.40    2.80
  -1  -5   7   29.60    3.00
   0   5  -7  105.69    8.40
   0  -5   7  100.49    8.10
   0  -5   7   93.69    8.20
  -1   5  -7    0.30    0.20
   1  -5   7    0.20    0.20
  -2   5  -7   59.89    5.20
   2  -5   7   61.49    5.00
   4  -5   7  169.98   13.70
  -5   5  -7  123.49   10.20
   5  -5   7  124.39   10.00
  -6   5  -7   12.00    1.40
   6  -5   7   15.20    1.20
  -7   5  -7  377.66   29.80
   7  -5   7  359.56   29.60
  -6  -4   7    1.10    0.50
  -6  -4   7    1.10    0.20
   5   4  -7    3.50    0.80
  -5  -4   7    2.70    0.40
  -5  -4   7    2.90    0.60
   4   4  -7    3.00    0.50
  -4  -4   7    2.80    0.40
  -4  -4   7    3.40    0.70
  -3  -4   7   25.40    2.50
  -3  -4   7   27.50    2.20
  -2  -4   7  203.28   16.60
   1   4  -7   -0.10    0.20
  -1  -4   7    0.10    0.10
  -1  -4   7    0.00    0.10
   0   4  -7    5.50    0.80
   0  -4   7    6.80    0.70
  -1   4  -7   36.00    3.00
   1  -4   7   29.80    2.80
  -3   4  -7   40.40    3.50
   3  -4   7   44.60    3.50
  -5   4  -7    0.70    0.40
   5  -4   7    0.70    0.20
   6  -4   7   24.30    2.10
   8  -4   7    0.80    0.20
  -6  -3   7   59.59    4.80
  -6  -3   7   57.99    5.20
  -5  -3   7   84.29    7.20
   4   3  -7   53.89    4.50
  -4  -3   7   48.20    4.20
  -4  -3   7   44.60    3.90
   3   3  -7    1.10    0.30
  -3  -3   7    0.60    0.10
  -3  -3   7    0.30    0.20
   2   3  -7  155.78   13.20
  -2  -3   7  173.48   13.40
  -2  -3   7  160.38   13.10
  -2   3  -7   55.59    4.60
   2  -3   7   51.69    4.40
  -3   3  -7   12.00    1.10
   3  -3   7   13.80    1.20
  -5   3  -7   25.40    2.00
   5  -3   7   21.70    1.90
   5  -3   7   18.70    1.90
   6  -3   7   29.20    2.60
   6  -3   7   34.20    2.70
   7  -3   7   22.40    2.00
   7  -3   7   27.40    2.20
   8  -3   7    9.50    0.90
   9  -3   7  260.77   21.00
  -6  -2   7   10.90    1.00
  -6  -2   7   11.30    1.40
   5   2  -7    5.30    0.70
  -5  -2   7    3.80    0.70
  -5  -2   7    3.70    0.40
  -4  -2   7  133.39   11.10
  -4  -2   7  134.89   10.80
   3   2  -7  127.49   10.80
  -3  -2   7  136.39   10.90
   2   2  -7    7.00    0.70
  -2  -2   7    6.00    0.80
  -1  -2   7   39.00    3.20
   0   2  -7   17.40    1.40
   0  -2   7   12.60    1.40
   1  -2   7  119.99    9.80
   2  -2   7   38.00    3.20
  -3   2  -7   19.60    1.60
  -3   2  -7   15.00    1.60
   3  -2   7   17.40    1.50
  -4   2  -7   10.70    0.90
   4  -2   7    9.10    0.90
   4  -2   7    8.60    0.90
   5  -2   7  109.99    8.20
   5  -2   7   90.49    8.20
   6  -2   7   80.89    7.20
   6  -2   7   93.99    7.10
   7  -2   7   39.10    3.40
   7  -2   7   42.40    3.40
   8  -2   7   74.79    5.60
   8  -2   7   61.29    5.70
   9  -2   7   24.30    2.10
  -6  -1   7    5.50    0.50
  -6  -1   7    5.80    0.90
  -5  -1   7    7.40    0.90
  -5  -1   7    6.10    0.60
   4   1  -7   43.00    3.70
  -4  -1   7   43.40    3.50
   3   1  -7   29.00    2.60
  -3  -1   7   30.70    2.70
   2   1  -7  126.49    9.80
  -2  -1   7  113.39    9.90
   1   1  -7    0.10    0.10
  -1  -1   7    0.10    0.20
  -1  -1   7    0.00    0.10
   0   1  -7    2.90    0.40
  -2   1  -7  111.79   40.50
   2  -1   7   86.99   36.40
   3  -1   7  200.18   50.89
  -4   1  -7   29.40    2.50
   4  -1   7   25.50    2.40
   4  -1   7   29.50    2.40
   5  -1   7   54.39    4.30
   5  -1   7   49.99    4.30
   6  -1   7   36.50    3.00
   8  -1   7   33.70    2.60
   8  -1   7   26.60    2.50
  -6   0   7   50.59    4.00
  -6   0   7   46.80    4.40
  -5   0   7   10.80    0.90
  -5   0   7   11.80    1.30
   4   0  -7  292.57   23.60
  -4   0   7  274.27   22.70
   3   0  -7    3.30    0.90
   3   0  -7    3.80    0.50
  -3   0   7    3.60    0.60
   2   0  -7   33.00    2.70
   2   0  -7   25.50    3.10
  -2   0   7   34.30    2.60
   1   0  -7   42.10    3.90
  -1   0   7   44.10    3.30
  -1   0   7   36.90    3.50
   0   0  -7    3.00    0.40
   0   0  -7    2.10    0.60
   0   0   7    2.10    0.40
  -1   0  -7   30.00    2.70
   1   0   7   29.40    2.30
   1   0   7   25.00    2.40
  -2   0  -7    9.50    1.10
  -2   0  -7    8.80    0.80
   2   0   7    8.40    0.80
   2   0   7    7.50    0.80
   3   0   7   68.39    5.60
   4   0   7  229.78   53.59
   5   0   7   12.50    1.00
   5   0   7    9.40    1.00
   6   0   7  167.58   12.30
   6   0   7  135.59   12.30
   7   0   7  134.79   10.90
   7   0   7  134.29   10.90
   8   0   7    0.80    0.30
  -6   1   7   -0.10    0.20
   5  -1  -7   69.99    5.90
   4  -1  -7   49.90    4.90
   4  -1  -7   44.80    3.90
   3  -1  -7   19.00    2.20
   3  -1  -7   20.70    1.70
  -3   1   7   16.60    1.80
  -3   1   7   18.00    1.50
  -2   1   7   36.90    3.00
   1  -1  -7    5.00    1.00
  -1   1   7    3.70    0.30
  -1   1   7    2.70    0.50
   0  -1  -7    0.50    0.20
   0  -1  -7    0.30    0.40
   0   1   7    0.50    0.20
  -1  -1  -7   11.90    1.40
   1   1   7   11.60    1.00
   1   1   7   10.60    1.10
   2   1   7  313.37   63.19
  -3  -1  -7    2.60    0.50
   3   1   7    2.10    0.30
   3   1   7    1.90    0.30
  -4  -1  -7   10.60    1.20
   4   1   7   11.30    1.10
   4   1   7   13.50    1.10
  -5  -1  -7    0.90    0.20
   5   1   7    1.10    0.20
   5   1   7    0.80    0.20
   7   1   7  205.08   16.60
  -8  -1  -7   68.09    5.50
   8   1   7   65.09    5.50
  -9  -1  -7   11.50    1.20
  -6   2   7    2.70    0.60
   5  -2  -7    6.10    0.80
   5  -2  -7    7.80    1.60
  -5   2   7    6.20    0.90
   4  -2  -7  106.69    9.70
   4  -2  -7  108.99    8.90
   3  -2  -7   49.90    4.50
   3  -2  -7   45.30    3.80
  -3   2   7   41.30    3.90
   2  -2  -7   89.19    7.80
  -2   2   7   87.19    7.30
   1  -2  -7   23.90    2.50
  -1   2   7   21.80    2.10
  -1   2   7   25.10    1.90
   0  -2  -7    0.20    0.20
   0   2   7    0.50    0.10
   0   2   7    0.40    0.20
  -1  -2  -7    0.10    0.20
  -1  -2  -7    0.50    0.20
   1   2   7    0.50    0.10
   1   2   7    0.80    0.20
  -2  -2  -7   40.70    4.00
   2   2   7   43.60    3.70
   2   2   7   49.90    3.70
  -3  -2  -7   84.59    6.90
   3   2   7   86.89    6.60
   3   2   7   71.49    6.60
  -4  -2  -7   79.39    7.20
  -4  -2  -7   84.69    7.00
   4   2   7   95.79    7.00
   4   2   7   84.69    7.00
  -6  -2  -7   11.90    1.10
   6   2   7   12.70    1.10
   6   2   7    9.40    1.00
  -7  -2  -7    0.00    0.10
   7   2   7    0.00    0.10
  -8  -2  -7   39.80    3.70
   8   2   7   47.00    3.70
  -9  -2  -7   44.00    3.80
  -6   3   7   15.10    1.70
   5  -3  -7    0.40    0.30
  -5   3   7    0.50    0.30
   4  -3  -7  195.88   15.50
   4  -3  -7  185.58   16.20
   3  -3  -7   32.60    3.50
   3  -3  -7   37.60    2.90
  -3   3   7   31.50    3.00
   2  -3  -7   25.40    2.70
  -2   3   7   23.60    2.20
   1  -3  -7   72.29    6.40
  -1   3   7   70.89    5.90
   0  -3  -7   61.39    5.40
   0   3   7   60.69    4.80
   0   3   7   57.59    5.00
  -1  -3  -7  154.78   12.90
   1   3   7  136.39   11.60
  -2  -3  -7  180.58   15.80
   2   3   7  203.28   15.90
  -3  -3  -7  152.48   12.10
   3   3   7  151.78   12.10
   3   3   7  133.59   11.70
  -4  -3  -7   50.39    4.20
  -4  -3  -7   43.40    4.00
   4   3   7   49.90    4.00
   4   3   7   53.19    4.00
   4   3   7   44.90    4.20
  -5  -3  -7   23.00    2.20
   5   3   7   27.80    2.30
   5   3   7   28.90    2.70
  -6  -3  -7   11.30    1.00
  -6  -3  -7   11.40    1.10
   6   3   7   11.40    1.10
   6   3   7   12.40    1.20
   6   3   7   10.00    1.00
  -7  -3  -7  246.38   21.20
   7   3   7  253.67   21.20
   7   3   7  288.97   21.20
  -8  -3  -7  112.39    8.90
   8   3   7  104.49    8.80
  -9  -3  -7    3.10    0.50
   5  -4  -7   12.70    1.10
  -5   4   7    8.70    1.20
   4  -4  -7  165.98   14.30
   3  -4  -7    7.40    0.70
  -3   4   7    5.30    0.80
   2  -4  -7   23.90    2.50
  -2   4   7   18.80    1.90
   1  -4  -7  105.09    9.40
  -1   4   7  111.59    8.90
   0  -4  -7   31.50    3.00
   0   4   7   30.50    3.00
   0   4   7   26.00    2.40
   0   4   7   27.60    2.30
  -1  -4  -7    6.50    1.00
   1   4   7    6.50    1.00
   1   4   7    7.20    0.70
   1   4   7    6.30    0.60
  -2  -4  -7   26.50    2.20
   2   4   7   26.70    2.20
   2   4   7   28.40    2.30
   2   4   7   24.60    2.70
  -3  -4  -7   50.69    4.80
  -3  -4  -7   56.49    4.50
   3   4   7   49.99    4.50
   3   4   7   60.59    4.60
   3   4   7   58.39    5.00
   4   4   7  245.98   20.20
  -5  -4  -7   24.30    2.10
   5   4   7   24.50    2.40
   5   4   7   27.70    2.10
   5   4   7   22.80    2.10
  -6  -4  -7  113.39    9.40
   6   4   7  111.59    9.30
   6   4   7  119.19    9.60
  -7  -4  -7    3.30    0.40
  -7  -4  -7    3.60    0.50
   7   4   7    3.90    0.50
  -8  -4  -7   49.99    4.70
   8   4   7   54.79    4.70
   8   4   7   64.09    4.90
  -9  -4  -7   23.80    2.10
   9   4   7   23.50    2.10
   3  -5  -7   12.50    1.70
  -3   5   7   10.40    1.20
   2  -5  -7   40.30    4.00
   1  -5  -7   24.50    1.90
   1  -5  -7   17.90    2.30
  -1   5   7   19.20    1.90
  -1   5   7   23.50    2.60
   0  -5  -7    5.40    0.60
   0  -5  -7    4.00    1.00
   0   5   7    6.30    1.10
   0   5   7    5.20    0.40
  -1  -5  -7   11.10    1.40
  -1  -5  -7   10.70    0.90
  -1  -5  -7   11.40    1.00
   1   5   7   10.50    0.90
   1   5   7   10.30    1.00
   1   5   7   12.90    1.60
   2   5   7  315.97   26.00
  -3  -5  -7    5.30    0.60
  -3  -5  -7    7.10    0.90
   3   5   7    5.10    0.90
   3   5   7    5.90    0.60
   3   5   7    4.80    0.50
  -4  -5  -7   46.30    4.30
   4   5   7   50.49    4.70
   4   5   7   53.39    4.20
   4   5   7   56.09    4.30
  -5  -5  -7   15.10    1.50
  -5  -5  -7   19.10    1.60
   5   5   7   16.90    1.90
   5   5   7   14.70    1.40
   5   5   7   17.60    1.50
  -6  -5  -7  145.49   11.40
  -6  -5  -7  141.49   11.50
   6   5   7  132.69   11.30
   6   5   7  138.49   11.70
   6   5   7  144.09   11.40
  -7  -5  -7  112.39    8.10
  -7  -5  -7   91.09    8.00
   7   5   7   91.59    8.30
  -8  -5  -7  107.19    9.10
   8   5   7  115.29    9.10
  -9  -5  -7    4.30    0.70
   9   5   7    3.80    0.70
   4  -6  -7   18.20    1.70
   3  -6  -7  370.96   30.60
   2  -6  -7  228.68   18.80
  -2   6   7  231.68   19.00
  -2   6   7  213.18   18.40
   1  -6  -7  106.69    9.50
  -1   6   7  111.29    9.70
  -1  -6  -7   59.59    5.10
   1   6   7   61.99    5.80
   1   6   7   67.39    5.00
   1   6   7   60.39    5.20
  -3  -6  -7  196.38   16.00
   3   6   7  199.68   16.60
   3   6   7  199.28   15.90
  -4  -6  -7    0.90    0.20
  -4  -6  -7    1.30    0.40
   4   6   7    0.80    0.50
   4   6   7    1.00    0.20
   4   6   7    1.00    0.20
  -5  -6  -7   23.90    2.30
  -5  -6  -7   29.70    2.50
   5   6   7   26.00    2.80
   5   6   7   24.90    2.30
   5   6   7   30.20    2.30
  -6  -6  -7   27.10    2.30
  -6  -6  -7   25.90    2.40
   6   6   7   28.30    2.30
   6   6   7   24.90    2.70
  -7  -6  -7  129.39   10.60
   3  -7  -7    7.50    0.80
  -3   7   7    6.20    1.60
   2  -7  -7    0.10    0.40
   2  -7  -7    0.20    0.20
  -2   7   7    0.20    0.30
  -2   7   7    1.50    0.80
   0  -7  -7    5.00    0.50
   0  -7  -7    4.60    1.00
   0   7   7    6.80    1.50
   0   7   7    5.80    0.70
   0   7   7    4.60    0.40
  -2  -7  -7   39.10    3.60
  -2  -7  -7   33.90    3.00
   2   7   7   38.20    3.00
   2   7   7   37.40    3.10
   2   7   7   35.80    3.80
  -3  -7  -7  158.38   13.20
   3   7   7  166.38   13.10
   3   7   7  163.88   13.90
   4   7   7  403.76   33.10
  -5  -7  -7  118.59    9.30
  -5  -7  -7  109.79    9.00
   5   7   7  103.69    8.90
  -6  -7  -7  153.88   12.80
  -6  -7  -7  161.38   12.70
   6   7   7  165.28   12.60
   6   7   7  140.69   13.10
  -7  -7  -7    6.40    0.80
  -7  -7  -7    5.60    0.70
   7   7   7    7.50    0.70
   7   7   7    5.30    1.00
  -8  -7  -7  133.79   11.00
  -2   8   7   12.90    2.00
  -2   8   7   11.40    1.20
  -1   8   7    1.20    0.60
   0  -8  -7  208.18   15.80
   0   8   7  183.58   16.80
  -1  -8  -7   22.50    1.70
   1   8   7   19.30    1.70
   1   8   7   18.60    2.50
  -2  -8  -7   56.69    4.80
   2   8   7   59.99    4.80
   2   8   7   62.39    4.90
   2   8   7   55.79    5.70
  -3  -8  -7   62.69    5.40
   3   8   7   71.79    5.50
   3   8   7   59.39    6.20
   3   8   7   69.19    5.40
  -4  -8  -7   47.50    3.90
  -4  -8  -7   40.70    3.50
   4   8   7   46.40    3.60
   4   8   7   40.50    3.50
   4   8   7   36.00    4.20
  -5  -8  -7    0.30    0.20
  -5  -8  -7    0.10    0.30
   5   8   7    0.40    0.40
   5   8   7    0.50    0.20
   5   8   7    0.70    0.20
  -6  -8  -7    0.20    0.30
  -6  -8  -7   -0.10    0.10
   6   8   7    0.20    0.20
   6   8   7   -0.10    0.30
   6   8   7   -0.10    0.10
  -7  -8  -7  158.18   12.80
   7   8   7  155.08   13.60
  -1   9   7   92.49    8.20
  -1   9   7  111.89    9.40
   0  -9  -7    2.10    0.30
   0   9   7    1.30    0.70
   0   9   7    1.70    0.40
  -1  -9  -7   18.10    1.60
   1   9   7   19.00    1.70
   1   9   7   19.00    2.50
   1   9   7   17.60    1.50
  -2  -9  -7    3.20    0.40
   2   9   7    3.00    0.30
   2   9   7    3.10    1.00
   2   9   7    3.20    0.40
  -3  -9  -7    2.00    0.30
  -3  -9  -7    2.30    0.60
   3   9   7    1.80    0.20
   3   9   7    1.80    0.30
   3   9   7    1.20    0.70
  -4  -9  -7   58.59    4.90
   4   9   7   51.89    5.60
   4   9   7   65.29    4.90
  -5  -9  -7   28.60    2.50
   5   9   7   26.70    3.20
   5   9   7   30.50    2.50
  -6  -9  -7    0.80    0.30
   6   9   7    1.20    0.20
   6   9   7    1.40    0.30
   6   9   7    0.70    0.50
  -2 -10  -7    6.40    0.70
   2  10   7    5.30    1.40
   2  10   7    6.70    0.60
   2  10   7    5.50    0.70
  -3 -10  -7  105.59    8.90
   3  10   7  113.79   10.00
   4  10   7    5.90    1.50
   1   8  -8    0.30    0.30
   1   8  -8    0.20    0.20
  -1  -8   8    0.10    0.20
  -1  -8   8   -0.20    0.10
   0   8  -8    1.00    0.50
   0  -8   8    1.00    0.20
   0  -8   8    1.60    0.40
  -1   8  -8   82.19    6.60
   1  -8   8   76.19    6.20
   1  -8   8   69.99    6.30
  -2   8  -8   98.99    8.40
   2  -8   8  102.79    8.20
   2  -8   8   97.29    8.10
  -3   8  -8    1.50    0.50
   3  -8   8    1.30    0.30
   3   7  -8    2.30    0.70
  -3  -7   8    2.40    0.60
  -3  -7   8    2.10    0.30
   2   7  -8   11.10    1.40
  -2  -7   8   13.00    1.00
  -2  -7   8    9.40    1.20
   1   7  -8    7.70    1.10
  -1  -7   8    7.60    0.90
  -1  -7   8    7.90    0.70
   0   7  -8  151.68   11.60
   0   7  -8  128.09   11.90
   0  -7   8  158.18   11.80
   0  -7   8  134.79   11.50
  -1   7  -8   10.90    1.30
  -1   7  -8   13.40    1.10
   1  -7   8   10.80    1.00
   1  -7   8   11.00    1.20
  -2   7  -8    8.60    1.00
  -2   7  -8    8.70    0.80
   2  -7   8    7.20    0.80
  -3   7  -8   27.80    2.40
   3  -7   8   22.70    2.20
  -4   7  -8   12.60    1.30
   4  -7   8   11.30    1.10
  -5   7  -8   18.10    1.90
   5  -7   8   19.60    1.70
   4   6  -8   18.40    2.10
  -4  -6   8   18.80    1.60
   3   6  -8   16.50    1.90
  -3  -6   8   18.00    1.50
  -3  -6   8   15.60    1.70
   2   6  -8    8.30    1.20
  -2  -6   8    8.50    1.00
  -2  -6   8   10.00    0.90
   1   6  -8    0.00    0.20
   1   6  -8    0.10    0.30
  -1  -6   8    0.10    0.10
  -1  -6   8    0.20    0.20
   0   6  -8   50.09    5.10
   0  -6   8   65.29    4.80
  -1   6  -8   40.10    4.10
   1  -6   8   41.00    3.50
  -2   6  -8   51.59    4.50
  -3   6  -8   23.70    2.00
  -3   6  -8   27.40    2.30
   3  -6   8   22.90    2.10
  -4   6  -8    9.00    1.00
   4  -6   8    7.00    0.80
  -5   6  -8   36.90    3.00
   5  -6   8   28.80    2.70
  -6   6  -8  234.08   19.60
   6  -6   8  243.88   19.30
  -4  -5   8   56.29    4.50
  -4  -5   8   53.59    4.80
   3   5  -8    3.40    0.80
   3   5  -8    5.90    0.70
  -3  -5   8    4.60    0.70
  -3  -5   8    5.10    0.50
   2   5  -8   16.50    1.90
  -2  -5   8   16.80    1.70
  -2  -5   8   18.60    1.50
   1   5  -8    0.30    0.20
   1   5  -8    0.10    0.20
  -1  -5   8    0.30    0.20
  -1  -5   8    0.30    0.10
   0  -5   8   16.80    1.70
   0  -5   8   18.80    1.50
  -1   5  -8    3.50    0.40
  -1   5  -8    2.60    0.60
   1  -5   8    3.00    0.50
  -2   5  -8   25.90    2.30
   2  -5   8   23.40    2.20
  -3   5  -8   21.70    1.90
  -3   5  -8   23.60    2.10
   3  -5   8   21.00    1.90
  -4   5  -8    5.30    0.70
   4  -5   8    5.00    0.60
  -5   5  -8   57.19    4.90
   5  -5   8   56.99    4.70
  -6   5  -8    9.80    1.20
   6  -5   8   11.60    1.00
   7  -5   8    1.10    0.30
  -5  -4   8   63.19    5.20
   3   4  -8    5.80    0.80
  -3  -4   8    5.30    0.50
  -3  -4   8    4.30    0.70
  -2  -4   8  171.98   13.50
  -2  -4   8  162.98   13.70
   1   4  -8   41.10    3.30
  -1  -4   8   35.60    3.10
   0   4  -8   84.99    7.40
   0  -4   8   92.09    7.10
   0  -4   8   85.49    7.30
  -2   4  -8   59.39    5.00
   2  -4   8   56.59    4.80
  -3   4  -8   13.70    1.20
  -3   4  -8   15.40    1.40
   3  -4   8   12.80    1.30
  -4   4  -8  168.58   12.60
   4  -4   8  140.89   12.50
  -5   4  -8    0.60    0.20
   5  -4   8    0.30    0.20
   5  -4   8   -0.10    0.20
  -6   4  -8  283.27   22.90
   7  -4   8  336.37   27.00
   8  -4   8    0.00    0.20
  -5  -3   8   80.39    6.40
  -5  -3   8   77.69    6.80
   4   3  -8   24.80    2.10
  -4  -3   8   20.20    2.10
  -4  -3   8   20.40    1.80
  -3  -3   8   76.79    6.20
  -3  -3   8   76.99    6.50
  -2  -3   8  201.58   15.40
  -2  -3   8  182.38   15.70
   1   3  -8   54.09    4.40
  -1  -3   8   50.29    4.20
   1  -3   8    8.40    0.90
   3  -3   8  174.08   14.10
   4  -3   8  211.78   16.50
   4  -3   8  197.18   16.50
  -5   3  -8   71.89    5.70
   5  -3   8   76.39    5.80
   5  -3   8   62.69    5.70
   7  -3   8  175.98   14.60
   7  -3   8  186.08   14.70
   8  -3   8    1.40    0.30
  -5  -2   8   48.20    4.00
  -5  -2   8   51.49    4.50
  -4  -2   8  162.08   13.50
  -4  -2   8  163.48   13.10
  -3  -2   8  143.79   11.50
  -3  -2   8  141.29   11.80
  -2  -2   8   84.69    6.50
  -2  -2   8   75.19    6.70
   1   2  -8  168.38   13.30
  -1  -2   8  158.78   13.50
   0   2  -8   68.89    5.10
   0  -2   8   53.09    5.10
   3  -2   8  199.08   16.10
   3  -2   8  199.38   16.10
   4  -2   8  137.69   11.30
   4  -2   8  141.79   11.30
  -5   2  -8   11.40    1.10
   5  -2   8   11.50    1.10
   7  -2   8  398.56   29.20
   7  -2   8  328.07   29.20
  -5  -1   8    9.60    0.90
  -5  -1   8   12.40    1.30
   4   1  -8    1.30    0.40
  -4  -1   8    1.60    0.20
  -4  -1   8    1.50    0.50
  -3  -1   8   89.69    7.20
   2   1  -8   22.10    1.90
  -2  -1   8   20.70    1.70
  -2  -1   8   17.20    1.90
   1   1  -8    8.80    0.90
  -1  -1   8    8.20    1.10
  -1  -1   8    9.20    0.80
   0   1  -8  144.19   10.40
   0  -1   8  112.29   10.50
   1  -1   8  140.19   11.40
  -3   1  -8  146.09   12.50
   3  -1   8  139.39   12.20
   3  -1   8  168.28   12.20
  -4   1  -8   12.70    1.30
   4  -1   8   12.30    1.10
   4  -1   8   10.40    1.10
  -5   1  -8    0.90    0.20
   5  -1   8    0.60    0.20
   5  -1   8    0.80    0.20
   6  -1   8   89.09    8.00
   6  -1   8  107.99    8.00
   7  -1   8   37.90    3.20
   7  -1   8   39.70    3.30
   8  -1   8  254.07   20.50
   9  -1   8    7.70    0.80
  -5   0   8   27.10    2.60
  -5   0   8   25.10    2.10
  -4   0   8   86.89    7.40
  -4   0   8   97.59    7.80
   3   0  -8    7.30    1.50
   3   0  -8    6.30    0.80
  -3   0   8    5.90    0.50
   2   0  -8    3.00    0.50
   2   0  -8    1.90    0.70
  -2   0   8    1.80    0.50
  -2   0   8    2.40    0.20
   1   0  -8   31.60    3.40
  -1   0   8   34.70    2.70
   0   0  -8   28.60    2.40
   0   0  -8   28.30    2.90
   1   0   8   60.49    5.30
   1   0   8   66.99    5.20
  -2   0  -8    1.00    0.20
  -2   0  -8    0.80    0.40
   2   0   8    1.00    0.20
   2   0   8    0.50    0.20
  -3   0  -8    0.20    0.20
   3   0   8    0.40    0.10
  -4   0  -8   21.60    2.00
   4   0   8   18.90    1.80
   4   0   8   21.80    1.80
  -5   0  -8   14.60    1.20
   5   0   8   11.90    1.20
   6   0   8   44.80    3.60
   6   0   8   42.40    3.70
   7   0   8   32.50    2.70
   7   0   8   30.50    2.70
   8   0   8    3.50    0.50
   8   0   8    4.40    0.50
   9   0   8    6.20    0.70
  -5   1   8   23.70    2.40
   4  -1  -8    7.30    1.50
   4  -1  -8    6.20    0.80
  -4   1   8    5.50    0.80
  -3   1   8   20.30    2.00
   2  -1  -8    9.10    0.90
   2  -1  -8    9.90    1.40
  -2   1   8    7.80    0.70
  -2   1   8    8.40    1.00
   1  -1  -8    1.00    0.50
   1  -1  -8    1.10    0.30
  -1   1   8    1.10    0.20
  -1  -1  -8   13.90    1.60
   1   1   8   11.70    1.10
  -2  -1  -8  163.18   12.80
   2   1   8  144.79   12.40
  -3  -1  -8   30.30    3.00
   3   1   8   32.20    2.70
   3   1   8   33.20    2.70
   4   1   8   23.70    2.10
   4   1   8   26.10    2.10
  -5  -1  -8   20.60    1.80
   5   1   8   23.00    1.80
   5   1   8   17.20    1.70
   6   1   8  283.97   22.90
   7   1   8  157.98   13.30
   7   1   8  173.68   13.60
   8   1   8   32.30    2.80
   9   1   8    8.70    0.90
  -5   2   8  143.29   11.90
   4  -2  -8   13.60    1.30
   4  -2  -8   14.50    2.00
  -4   2   8   12.60    1.50
   3  -2  -8   36.70    3.40
   3  -2  -8   37.60    3.90
   2  -2  -8   18.20    2.30
   2  -2  -8   18.90    1.70
   1  -2  -8  180.98   15.10
  -1   2   8  177.08   14.30
   1   2   8   80.49    6.70
   1   2   8   81.09    6.50
  -2  -2  -8   32.70    3.20
   2   2   8   32.80    2.80
   2   2   8   36.80    2.90
  -3  -2  -8  186.28   15.40
  -4  -2  -8    0.10    0.20
   4   2   8    0.10    0.10
   4   2   8    0.20    0.10
  -6  -2  -8    0.40    0.20
   6   2   8    1.00    0.20
   6   2   8    0.40    0.20
  -7  -2  -8   22.50    2.10
   7   2   8   24.30    2.00
  -8  -2  -8  166.48   12.80
   8   2   8  149.39   12.80
  -9  -2  -8    7.30    0.80
  -5   3   8   10.60    1.30
   4  -3  -8    0.40    0.20
  -4   3   8    0.40    0.30
   3  -3  -8  323.47   24.10
  -3   3   8  256.17   23.40
   2  -3  -8   16.80    1.50
   2  -3  -8   14.10    2.00
   1  -3  -8   88.09    7.70
  -1   3   8   83.49    7.10
   0  -3  -8    1.70    0.60
   0  -3  -8    2.60    0.40
   0   3   8    1.40    0.40
   0   3   8    1.90    0.20
   1   3   8  185.58   14.90
  -2  -3  -8  417.16   34.00
  -3  -3  -8   35.50    3.50
   3   3   8   39.90    3.10
  -4  -3  -8    8.00    0.80
  -4  -3  -8    7.90    1.00
   4   3   8    8.70    0.80
  -5  -3  -8    0.40    0.20
  -5  -3  -8    0.70    0.20
   5   3   8    0.60    0.20
   5   3   8    0.30    0.20
  -6  -3  -8   97.39    8.10
  -6  -3  -8   99.79    8.00
  -7  -3  -8  102.69    8.70
   7   3   8  109.29    8.70
  -8  -3  -8    5.80    0.70
   8   3   8    5.50    0.70
   8   3   8    7.00    0.70
  -9  -3  -8    0.20    0.20
   4  -4  -8    5.10    0.60
  -4   4   8    4.10    0.80
   3  -4  -8  117.29   10.70
  -3   4   8  126.69   10.20
   2  -4  -8   20.80    2.60
  -2   4   8   15.80    1.70
   1  -4  -8   61.09    5.90
   1  -4  -8   66.09    5.30
   0   4   8   28.80    2.30
  -1  -4  -8  185.18   15.00
   1   4   8  174.48   14.40
   1   4   8  178.68   15.00
  -2  -4  -8  110.49    9.90
   2   4   8  124.39    9.50
   2   4   8  109.59    9.40
   2   4   8  119.99   10.00
  -3  -4  -8   67.49    5.20
  -3  -4  -8   61.89    5.90
   3   4   8   67.09    5.70
   3   4   8   60.09    5.20
  -4  -4  -8   24.70    2.20
  -4  -4  -8   27.90    2.50
   4   4   8   24.50    2.20
   4   4   8   27.80    2.30
   4   4   8   26.30    2.60
  -5  -4  -8   50.09    4.40
   5   4   8   51.29    4.70
   5   4   8   57.99    4.40
  -6  -4  -8    0.40    0.20
  -6  -4  -8    0.20    0.20
   6   4   8    0.50    0.20
   6   4   8    0.80    0.20
   6   4   8    1.10    0.40
  -7  -4  -8   28.20    2.40
   7   4   8   23.40    2.90
   7   4   8   30.30    2.40
  -8  -4  -8   26.20    2.50
   8   4   8   28.90    2.60
   8   4   8   32.60    2.50
  -9  -4  -8  129.39   10.60
   4  -5  -8    2.10    0.40
   3  -5  -8   10.70    1.10
   2  -5  -8   13.40    1.80
  -2   5   8   11.40    1.30
   1  -5  -8  154.08   12.20
  -1   5   8  129.59   11.50
  -1  -5  -8   44.90    3.50
   1   5   8   41.50    4.10
   1   5   8   38.90    3.40
  -2  -5  -8   35.80    3.60
  -2  -5  -8   37.80    3.10
   2   5   8   36.10    3.10
   2   5   8   37.90    3.70
   2   5   8   42.70    3.30
  -3  -5  -8    8.00    1.20
  -3  -5  -8    8.50    0.80
   3   5   8   10.30    1.40
   3   5   8   10.20    0.90
  -4  -5  -8    2.70    0.60
  -4  -5  -8    2.80    0.40
   4   5   8    2.70    0.40
   4   5   8    3.00    0.80
   4   5   8    2.40    0.30
  -5  -5  -8   99.69    7.90
   5   5   8   98.09    8.40
   5   5   8   93.99    7.90
  -6  -5  -8   28.80    2.80
  -6  -5  -8   30.60    2.90
   6   5   8   37.90    2.80
   6   5   8   35.70    2.80
   6   5   8   31.70    3.10
  -7  -5  -8  107.39    9.60
  -7  -5  -8  126.19    9.70
   7   5   8  107.39    9.60
   7   5   8  120.09    9.90
   7   5   8  129.29    9.60
  -8  -5  -8   86.89    7.80
   8   5   8  103.59    8.10
   3  -6  -8    3.70    0.50
  -3   6   8    2.60    0.60
   2  -6  -8   33.10    3.50
  -2   6   8   26.40    2.60
  -1   6   8  394.86   32.60
   0  -6  -8   89.79    7.80
   0   6   8   90.09    7.90
   0   6   8   81.99    7.20
  -1  -6  -8  227.98   18.20
  -1  -6  -8  211.08   18.80
   1   6   8  233.08   19.10
   1   6   8  232.88   18.10
  -2  -6  -8    2.10    0.30
  -2  -6  -8    1.40    0.50
   2   6   8    2.80    0.40
   2   6   8    2.00    0.90
   2   6   8    2.00    0.30
  -3  -6  -8   27.20    2.40
  -3  -6  -8   30.70    2.80
   3   6   8   27.90    3.00
   3   6   8   30.10    2.40
   3   6   8   24.80    2.30
  -4  -6  -8   34.90    3.00
   4   6   8   32.80    3.00
   4   6   8   35.80    3.60
   4   6   8   40.40    3.10
   5   6   8   26.80    3.00
   5   6   8   32.00    2.60
  -6  -6  -8   40.00    3.60
  -6  -6  -8   39.60    3.40
   6   6   8   44.40    3.40
   6   6   8   38.20    3.90
  -7  -6  -8    4.30    0.70
  -7  -6  -8    5.40    0.60
   7   6   8    5.30    0.60
   7   6   8    5.20    0.60
   7   6   8    5.00    0.90
  -8  -6  -8    6.20    0.80
  -8  -6  -8    8.10    0.90
   8   6   8    6.00    0.80
   8   6   8    8.80    1.20
  -2   7   8    0.20    0.50
  -2   7   8    0.30    0.20
   1  -7  -8   41.70    4.50
  -1   7   8   40.60    3.60
  -1   7   8   41.50    4.40
   0  -7  -8  106.99    8.60
   0   7   8   88.69    7.90
   0   7   8   96.09    8.80
  -1  -7  -8    5.30    0.50
   1   7   8    4.20    1.10
   1   7   8    5.80    0.50
   1   7   8    5.60    0.70
  -2  -7  -8   43.60    3.90
   2   7   8   53.09    3.90
   2   7   8   45.10    4.70
   2   7   8   48.20    4.00
  -3  -7  -8   55.89    4.70
   3   7   8   58.49    5.50
   3   7   8   58.39    4.70
  -4  -7  -8   72.79    5.90
   4   7   8   71.59    7.00
   4   7   8   71.89    5.90
  -5  -7  -8    2.00    0.30
  -5  -7  -8    1.50    0.50
   5   7   8    2.00    0.30
   5   7   8    1.80    0.30
   5   7   8    1.90    0.70
  -6  -7  -8   12.30    1.30
  -6  -7  -8   14.10    1.50
   6   7   8   14.60    1.30
   6   7   8   14.30    1.80
   6   7   8   16.60    1.30
  -7  -7  -8    1.70    0.40
  -7  -7  -8    2.50    0.60
   7   7   8    2.80    0.80
   7   7   8    2.60    0.40
  -1   8   8    2.50    1.00
  -1   8   8    2.30    0.50
   0  -8  -8  121.79    9.60
   0   8   8  109.79    9.80
   0   8   8  131.19   10.90
  -1  -8  -8    9.60    0.80
   1   8   8    9.40    1.60
   1   8   8    8.40    0.80
   1   8   8    9.40    1.00
   2   8   8   39.00    3.20
   2   8   8   38.70    4.10
   2   8   8   39.20    3.30
  -3  -8  -8    1.40    0.30
   3   8   8    1.00    0.60
   3   8   8    1.20    0.30
   3   8   8    1.50    0.20
  -4  -8  -8   32.10    2.90
   4   8   8   35.30    2.80
   4   8   8   31.50    2.70
   4   8   8   32.10    3.50
  -5  -8  -8   64.09    5.50
   5   8   8   72.19    5.50
   5   8   8   61.09    6.10
   6   8   8  129.29    9.40
   6   8   8  115.69   10.20
   6   8   8  104.59    9.50
  -1  -9  -8  131.99   11.20
   1   9   8  145.99   11.10
   1   9   8  135.89   12.30
  -2  -9  -8    1.00    0.20
   2   9   8    0.60    0.10
   2   9   8    0.50    0.20
   2   9   8    0.20    0.40
  -3  -9  -8    8.60    0.90
  -3  -9  -8   11.20    1.40
   3   9   8    7.20    1.60
   3   9   8    9.80    0.80
  -4  -9  -8   77.29    6.40
  -5  -9  -8    4.60    0.60
  -5  -9  -8    7.00    1.00
   5   9   8    5.30    0.60
   5   9   8    4.90    1.30
   1   7  -9   15.60    1.90
   1   7  -9   18.90    1.70
   0   7  -9   13.30    1.70
   0  -7   9   15.90    1.30
   0  -7   9   15.70    1.50
  -1   7  -9   38.80    3.60
   1  -7   9   40.40    3.30
  -2   7  -9    0.20    0.30
  -2   7  -9    0.40    0.20
   2  -7   9    0.00    0.20
  -3   7  -9    0.30    0.30
   3  -7   9    0.10    0.20
   2   6  -9    0.10    0.30
   2   6  -9    0.40    0.40
  -2  -6   9    0.10    0.20
  -2  -6   9   -0.20    0.10
   1   6  -9   20.40    2.20
  -1  -6   9   23.90    1.80
  -1  -6   9   19.00    2.00
   0   6  -9   62.79    5.70
   0  -6   9   66.99    5.30
  -1   6  -9  125.59   10.40
   1  -6   9  122.59   10.00
  -2   6  -9   63.69    4.90
  -2   6  -9   51.79    5.10
   2  -6   9   63.19    5.00
  -3   6  -9    4.10    0.70
  -3   6  -9    5.20    0.50
   3  -6   9    5.10    0.60
  -4   6  -9    4.70    0.70
   4  -6   9    4.40    0.60
  -5   6  -9   56.09    4.40
   5  -6   9   45.80    4.20
   3   5  -9   37.70    4.00
  -3  -5   9   43.40    3.50
  -3  -5   9   47.50    3.90
   2   5  -9    5.40    0.70
   2   5  -9    3.80    0.90
  -2  -5   9    4.80    0.80
  -2  -5   9    4.50    0.50
   1   5  -9   28.50    2.80
  -1  -5   9   25.60    2.60
  -1  -5   9   30.70    2.40
   0   5  -9   98.49    8.30
   0  -5   9   88.79    8.10
   0  -5   9  105.49    7.90
  -1   5  -9   17.10    1.40
  -1   5  -9   13.80    1.60
  -2   5  -9   20.70    2.00
   2  -5   9   20.90    1.90
  -3   5  -9    8.90    0.80
  -3   5  -9    6.90    0.90
   3  -5   9    6.70    0.80
  -4   5  -9   96.49    7.60
   4  -5   9   86.49    7.50
  -5   5  -9   46.80    3.80
   5  -5   9   40.20    3.60
  -6   5  -9    1.60    0.40
   6  -5   9    1.40    0.30
  -3  -4   9   20.90    2.10
  -3  -4   9   22.10    1.80
  -2  -4   9    7.80    1.00
  -2  -4   9    7.80    0.70
  -1  -4   9    8.20    1.00
  -1  -4   9    9.90    0.80
   0   4  -9   78.49    6.70
   0  -4   9   71.89    6.50
   0  -4   9   80.79    6.30
  -1   4  -9  131.09   12.10
  -1   4  -9  160.38   11.90
  -2   4  -9   12.10    1.00
  -2   4  -9   10.10    1.20
   2  -4   9    8.30    1.00
  -3   4  -9    7.90    0.70
  -3   4  -9    6.90    0.90
   3  -4   9    6.80    0.80
  -4   4  -9  244.28   17.80
   4  -4   9  194.08   17.70
  -5   4  -9   62.99    5.10
   5  -4   9   57.89    5.00
  -6   4  -9   80.09    6.60
  -4  -3   9   82.79    6.90
  -4  -3   9   77.89    6.50
  -3  -3   9   24.90    2.00
  -3  -3   9   23.10    2.30
  -1  -3   9    8.40    1.10
  -1  -3   9   10.90    0.90
   0  -3   9  218.08   17.70
  -1   3  -9   58.69    4.90
  -2   3  -9   36.70    3.30
   2  -3   9   35.90    3.10
  -3   3  -9   37.30    3.30
   3  -3   9   37.30    3.20
  -4   3  -9    0.20    0.20
   4  -3   9    0.10    0.20
   4  -3   9   -0.20    0.20
  -5   3  -9    2.60    0.40
   5  -3   9    4.30    0.50
   5  -3   9    2.50    0.40
   6  -3   9   87.09    7.20
   7  -3   9    1.50    0.30
  -4  -2   9   72.09    6.00
  -4  -2   9   66.79    5.60
  -3  -2   9  202.88   16.60
  -3  -2   9  211.38   17.00
   2   2  -9    1.20    0.30
  -2  -2   9    0.90    0.40
  -2  -2   9    0.90    0.20
  -1  -2   9   59.99    4.80
  -1  -2   9   57.49    5.00
  -1   2  -9    1.40    0.30
   1  -2   9    1.10    0.50
  -3   2  -9   13.00    1.20
   3  -2   9   14.90    1.20
   3  -2   9   12.30    1.30
   6  -2   9    9.40    1.00
   6  -2   9   10.80    1.00
   7  -2   9    4.30    0.60
   8  -2   9   34.80    2.90
  -4  -1   9    2.30    0.60
  -4  -1   9    1.90    0.20
  -3  -1   9  141.39   11.40
  -2  -1   9   24.10    1.80
  -2  -1   9   18.50    2.10
  -1  -1   9   29.20    2.40
  -1  -1   9   28.30    2.60
   0   1  -9    0.90    0.30
  -1   1  -9    4.00    0.50
  -1   1  -9    3.10    0.80
   1  -1   9    2.50    0.50
  -2   1  -9  204.08   17.80
  -3   1  -9   31.40    2.90
  -3   1  -9   28.60    2.50
   3  -1   9   28.70    2.60
   3  -1   9   30.10    2.50
  -4   1  -9   15.20    1.50
   4  -1   9   12.60    1.30
   4  -1   9   14.20    1.30
  -5   1  -9   10.10    1.10
   5  -1   9   10.10    1.10
   6  -1   9  245.48   22.20
   6  -1   9  307.77   22.30
   7  -1   9    0.20    0.20
   7  -1   9    0.50    0.20
   8  -1   9   68.89    5.70
  -4   0   9    0.30    0.10
  -4   0   9    0.60    0.40
   3   0  -9   10.70    1.70
  -3   0   9    6.60    1.00
  -3   0   9    8.00    0.70
  -2   0   9   10.50    0.80
  -2   0   9    8.90    1.10
   1   0  -9    4.00    1.10
  -1   0   9    3.50    0.70
  -1   0   9    4.20    0.40
   0   0  -9  274.87   22.30
   0   0   9  263.97   21.60
   1   0   9  179.68   14.70
   1   0   9  180.68   14.60
  -2   0  -9    7.70    1.80
  -2   0  -9    8.00    0.80
   2   0   9    7.10    0.70
  -3   0  -9    0.20    0.20
  -3   0  -9    0.20    0.10
   3   0   9    0.30    0.10
  -4   0  -9   34.70    3.40
   4   0   9   43.00    3.40
   4   0   9   35.70    3.10
  -5   0  -9   65.19    5.60
   5   0   9   69.59    5.60
   6   0   9   70.59    5.40
   6   0   9   58.09    5.20
   7   0   9    3.20    0.50
   7   0   9    2.70    0.40
   8   0   9    7.00    0.80
  -4   1   9   55.99    4.90
   3  -1  -9   52.79    5.30
   3  -1  -9   52.99    4.50
  -2   1   9   53.89    4.40
  -2   1   9   54.89    4.40
   1  -1  -9    4.40    0.60
   1  -1  -9    3.30    0.90
  -1   1   9    4.00    0.30
  -1   1   9    2.80    0.40
  -1   1   9    3.00    0.60
   0  -1  -9  354.66   29.10
  -1  -1  -9   28.70    2.20
   1   1   9   22.70    2.30
   1   1   9   25.90    2.20
  -2  -1  -9   14.50    1.20
  -2  -1  -9   12.30    1.50
   2   1   9   11.70    1.20
  -3  -1  -9    1.60    0.50
   3   1   9    1.00    0.30
   3   1   9    0.90    0.20
  -4  -1  -9    3.30    0.60
   4   1   9    3.60    0.50
   4   1   9    3.70    0.40
  -5  -1  -9    3.70    0.50
   5   1   9    4.50    0.50
   5   1   9    3.40    0.50
   6   1   9   63.89    5.70
   6   1   9   77.09    5.80
   7   1   9  179.88   14.30
   7   1   9  172.78   14.30
   8   1   9    1.10    0.30
  -4   2   9    9.80    1.20
   3  -2  -9   47.10    3.90
   3  -2  -9   42.10    4.60
   2  -2  -9   25.00    2.10
   2  -2  -9   21.40    2.70
  -1   2   9   45.50    3.50
  -1   2   9   45.30    3.80
  -1   2   9   40.60    3.50
  -1  -2  -9  159.88   12.70
  -1  -2  -9  159.28   12.10
   1   2   9  130.29   12.00
  -2  -2  -9   69.99    6.30
   2   2   9   76.19    6.00
   2   2   9   68.69    5.80
  -4  -2  -9    0.10    0.20
   4   2   9    0.10    0.20
   4   2   9    0.20    0.10
  -5  -2  -9  235.98   17.60
   5   2   9  196.08   17.40
  -6  -2  -9    6.10    0.60
   6   2   9    7.10    0.70
   6   2   9    7.20    0.70
   7   2   9    7.80    0.80
   7   2   9    8.50    0.80
   8   2   9   28.50    2.50
  -4   3   9   11.80    1.40
  -3   3   9    1.20    0.40
   2  -3  -9   52.59    4.10
   2  -3  -9   42.80    4.80
  -1   3   9  191.98   15.70
   0  -3  -9   97.49    8.40
   0   3   9   99.29    7.60
   0   3   9   85.89    7.80
  -1  -3  -9   20.70    2.40
   1   3   9   21.50    1.80
   1   3   9   21.60    2.00
  -2  -3  -9  103.69   10.00
  -2  -3  -9  120.19    9.50
   2   3   9  128.29    9.60
   2   3   9  116.39    9.50
  -3  -3  -9   35.70    3.60
   3   3   9   40.80    3.20
  -4  -3  -9    0.00    0.20
   4   3   9    0.10    0.10
   4   3   9    0.10    0.20
  -5  -3  -9  188.68   15.90
   5   3   9  200.58   15.70
  -6  -3  -9  119.39   11.00
  -6  -3  -9  133.69   11.00
   6   3   9  142.39   11.00
   6   3   9  147.19   11.00
  -7  -3  -9   27.40    2.60
   7   3   9   32.90    2.60
   7   3   9   29.40    2.60
  -8  -3  -9    9.70    1.00
   8   3   9    9.60    1.00
   3  -4  -9    6.30    0.80
  -3   4   9    4.10    0.80
   2  -4  -9   77.89    6.70
  -2   4   9   64.09    5.90
   1  -4  -9   55.29    5.20
  -1   4   9   50.79    4.50
   0   4   9  259.97   20.80
  -1  -4  -9    0.60    0.20
  -1  -4  -9    0.70    0.50
   1   4   9    0.70    0.10
   1   4   9    0.50    0.30
  -2  -4  -9   30.30    3.30
   2   4   9   35.00    2.70
  -3  -4  -9    0.70    0.40
   3   4   9    1.50    0.30
   3   4   9    0.80    0.20
  -4  -4  -9   22.90    2.40
  -4  -4  -9   23.80    2.00
   4   4   9   27.20    2.10
   4   4   9   21.00    2.00
  -5  -4  -9   14.10    1.30
  -5  -4  -9   12.00    1.20
   5   4   9   13.20    1.20
   5   4   9   11.00    1.40
   5   4   9    9.90    1.10
  -6  -4  -9    2.80    0.50
  -6  -4  -9    3.30    0.50
   6   4   9    3.50    0.50
   6   4   9    4.10    0.50
  -7  -4  -9   62.79    5.90
  -7  -4  -9   69.29    5.90
   7   4   9   76.19    5.90
   7   4   9   77.89    5.90
  -8  -4  -9    1.00    0.30
   8   4   9    1.20    0.30
  -3   5   9    0.80    0.30
   2  -5  -9    2.00    0.40
  -2   5   9    1.70    0.50
   1  -5  -9    4.80    1.20
   1  -5  -9    4.90    0.60
  -1   5   9    3.90    0.70
   0   5   9   54.49    4.60
   1   5   9  159.08   13.10
   1   5   9  163.08   12.90
   2   5   9   68.39    5.70
   2   5   9   74.19    5.80
   2   5   9   67.49    6.60
  -3  -5  -9    5.20    0.60
  -3  -5  -9    4.80    0.90
   3   5   9    5.20    0.50
   3   5   9    6.10    0.70
   3   5   9    6.00    1.00
  -4  -5  -9   58.29    4.90
  -4  -5  -9   53.09    4.50
   4   5   9   49.50    4.50
   4   5   9   53.79    5.00
   4   5   9   58.39    4.60
  -5  -5  -9   34.40    3.20
   5   5   9   36.40    3.50
   5   5   9   38.80    3.10
  -6  -5  -9  113.09    9.90
   6   5   9  117.39    9.80
   6   5   9  125.99   10.20
   6   5   9  125.69    9.80
  -7  -5  -9  100.89    7.90
  -7  -5  -9   90.99    7.90
   7   5   9   99.19    7.80
   7   5   9   94.09    7.80
   7   5   9   93.49    8.10
  -8  -5  -9   59.79    4.60
  -8  -5  -9   53.09    4.50
   8   5   9   52.39    4.70
   8   5   9   51.39    4.50
   2  -6  -9   18.40    1.70
  -1   6   9    7.90    0.90
   0  -6  -9  115.89    9.70
   0   6   9  101.89    9.00
   0   6   9  112.69    9.80
   1   6   9    0.70    0.50
   1   6   9    1.20    0.40
   1   6   9    0.90    0.10
  -2  -6  -9    2.00    0.30
  -2  -6  -9    1.00    0.50
   2   6   9    1.60    0.20
   2   6   9    1.70    0.40
   2   6   9    1.70    0.70
  -3  -6  -9    4.30    0.90
  -3  -6  -9    3.70    0.50
   3   6   9    4.80    1.30
   3   6   9    3.80    0.40
   3   6   9    4.70    0.60
  -4  -6  -9   56.99    4.90
   4   6   9   58.99    5.50
   4   6   9   59.09    4.90
   4   6   9   62.99    5.00
  -5  -6  -9    6.60    0.90
  -5  -6  -9    5.00    0.60
   5   6   9    5.60    0.60
   5   6   9    4.60    0.50
   5   6   9    5.60    1.00
  -6  -6  -9    0.80    0.20
  -6  -6  -9    0.60    0.30
   6   6   9    0.70    0.40
   6   6   9    0.70    0.30
   6   6   9    0.60    0.20
  -7  -6  -9   70.29    6.30
   7   6   9   73.39    6.60
   7   6   9   73.19    6.20
   7   6   9   85.49    6.20
  -1   7   9   16.10    1.70
  -1   7   9   21.30    2.60
   0   7   9   19.40    2.50
   0   7   9   19.10    1.80
  -1  -7  -9    0.80    0.40
   1   7   9    1.80    0.40
   1   7   9    0.80    0.60
   1   7   9    0.90    0.10
  -2  -7  -9  205.68   17.00
   2   7   9  215.58   17.90
   2   7   9  215.38   16.90
   2   7   9  207.58   17.10
  -3  -7  -9   97.39    8.00
   3   7   9   99.19    8.90
   3   7   9   96.19    8.00
   3   7   9  103.29    8.10
  -4  -7  -9    3.90    0.50
  -4  -7  -9    5.00    0.90
   4   7   9    3.40    0.50
   4   7   9    3.10    0.40
   4   7   9    3.90    1.00
   5   7   9   87.19    8.00
   5   7   9   91.99    7.00
   5   7   9   79.59    7.10
   6   7   9   50.49    4.50
   6   7   9   43.20    3.90
   6   7   9   46.70    3.80
  -1  -8  -9   16.40    1.40
   1   8   9   18.00    2.40
   1   8   9   16.40    1.40
  -2  -8  -9   62.69    5.10
   2   8   9   61.99    5.20
   2   8   9   62.69    6.10
  -3  -8  -9   19.10    1.60
   3   8   9   18.40    1.70
   3   8   9   16.60    2.30
  -4  -8  -9    7.40    0.90
   4   8   9    8.20    0.90
   4   8   9    8.70    0.80
   4   8   9    5.90    1.40
  -5  -8  -9   45.20    4.00
   5   8   9   49.99    4.00
   5   8   9   46.50    4.70
  -1   6 -10    1.90    0.60
   1  -6  10    2.00    0.50
   1  -6  10    1.80    0.30
  -2   6 -10   23.50    2.50
   2  -6  10   28.60    2.40
  -3   6 -10   17.90    1.90
   3  -6  10   19.50    1.80
   1   5 -10    0.70    0.40
   1   5 -10    1.10    0.30
  -1  -5  10    0.40    0.20
  -1  -5  10    0.70    0.30
  -1   5 -10   17.10    1.80
   1  -5  10   15.80    1.60
  -2   5 -10   79.79    6.80
   2  -5  10   80.69    6.70
  -3   5 -10   38.50    3.30
   3  -5  10   34.50    3.20
  -4   5 -10   75.19    6.60
   4  -5  10   82.69    6.60
  -5   5 -10  150.98   11.30
   5  -5  10  123.69   11.20
  -2  -4  10    3.00    0.70
  -2  -4  10    2.80    0.40
  -1  -4  10  267.07   21.80
  -1  -4  10  269.27   21.50
   0   4 -10   80.99    7.30
   0  -4  10   86.49    7.10
   0  -4  10   85.59    6.80
  -1   4 -10  191.38   15.40
   1  -4  10  181.58   15.20
  -2   4 -10   36.00    3.20
   2  -4  10   33.90    3.10
  -3   4 -10    0.00    0.20
  -3   4 -10    0.10    0.20
   3  -4  10    0.30    0.20
  -4   4 -10   45.40    4.10
   4  -4  10   51.19    4.10
  -5   4 -10   98.19    7.50
   5  -4  10   82.39    7.40
   6  -4  10    5.10    0.60
  -2  -3  10   30.10    3.10
  -2  -3  10   36.30    2.80
   1   3 -10    2.50    0.50
  -1  -3  10    2.90    0.60
  -1  -3  10    2.50    0.40
   0  -3  10  215.28   17.10
   0  -3  10  211.38   17.40
  -1   3 -10    0.50    0.30
   1  -3  10    0.20    0.20
  -2   3 -10    3.60    0.60
   2  -3  10    3.10    0.50
  -3   3 -10  108.79    8.70
   3  -3  10  101.29    8.60
  -4   3 -10    0.10    0.20
   4  -3  10    0.10    0.20
   4  -3  10    0.50    0.20
  -5   3 -10    6.20    0.70
   5  -3  10    6.70    0.70
   6  -3  10   20.80    1.90
  -3  -2  10    0.20    0.30
  -3  -2  10    0.10    0.10
  -2  -2  10    6.70    0.60
  -2  -2  10    5.90    0.90
  -1  -2  10   18.60    1.50
  -1  -2  10   16.30    1.80
   1  -2  10   44.00    3.80
  -3   2 -10   11.50    1.40
   3  -2  10   10.80    1.10
   3  -2  10   11.80    1.10
  -4   2 -10  103.39    9.30
  -4   2 -10  129.79    9.60
   4  -2  10  108.09    9.30
  -5   2 -10   31.20    2.80
   5  -2  10   29.10    2.60
   6  -2  10  238.08   19.20
   7  -2  10   68.59    5.70
  -3  -1  10   55.49    5.10
  -3  -1  10   61.29    4.80
   2   1 -10    2.40    0.90
  -2  -1  10    2.00    0.50
  -2  -1  10    1.70    0.20
  -1  -1  10   87.59    7.20
  -1  -1  10   84.39    6.90
   0   1 -10   88.99    7.50
   0  -1  10   76.39    6.90
  -1   1 -10   97.69    8.20
   1  -1  10   84.49    7.70
   1  -1  10   97.19    7.60
  -2   1 -10    5.00    1.00
   2  -1  10    4.10    0.50
   2  -1  10    3.90    0.60
  -3   1 -10   39.80    4.20
   3  -1  10   34.90    3.00
   3  -1  10   34.10    3.10
  -4   1 -10    0.20    0.30
   4  -1  10    0.00    0.20
   4  -1  10    0.20    0.20
  -5   1 -10    2.90    0.60
  -5   1 -10    2.50    0.40
   5  -1  10    3.70    0.50
   5  -1  10    3.30    0.50
   6  -1  10    0.00    0.20
   6  -1  10    0.50    0.20
   7  -1  10    2.20    0.40
  -3   0  10    5.30    0.50
  -3   0  10    3.90    0.80
  -2   0  10   15.20    1.20
  -2   0  10   14.60    1.60
   1   0 -10  672.93   55.09
   0   0 -10  315.87   26.10
  -1   0 -10  237.08   18.50
   1   0  10  222.88   17.80
   1   0  10  204.38   17.90
  -2   0 -10    5.90    1.00
   2   0  10    5.90    0.70
   2   0  10    5.30    0.60
  -3   0 -10    0.10    0.50
   3   0  10    0.00    0.10
   3   0  10    0.00    0.20
  -4   0 -10  166.28   13.70
   4   0  10  159.48   13.40
   4   0  10  169.88   13.40
   5   0  10  155.38   12.60
   6   0  10    1.10    0.30
   6   0  10    0.50    0.20
   7   0  10    0.60    0.20
   8   0  10   18.70    1.70
  -3   1  10    0.10    0.20
   2  -1 -10    8.70    1.50
  -2   1  10    5.70    0.80
  -2   1  10    6.20    0.60
  -2   1  10    6.40    0.60
  -1   1  10   20.20    1.50
  -1   1  10   14.70    1.70
  -1   1  10   17.30    1.40
   0  -1 -10  163.68   13.70
   0   1  10  155.98   12.80
   1   1  10  207.68   16.80
  -2  -1 -10   18.10    2.00
   2   1  10   15.10    1.60
   2   1  10   16.80    1.40
  -3  -1 -10  135.79   11.60
   3   1  10  134.89   11.10
   3   1  10  140.59   11.20
  -4  -1 -10    3.00    0.70
   4   1  10    4.50    0.60
   4   1  10    4.00    0.50
  -5  -1 -10   21.30    2.30
   5   1  10   27.80    2.10
   5   1  10   24.80    2.20
   6   1  10  169.08   12.50
   6   1  10  139.29   12.50
   7   1  10   12.70    1.20
   7   1  10   11.50    1.20
   8   1  10    0.10    0.20
  -3   2  10    3.30    0.60
  -2   2  10   32.70    3.00
  -1   2  10  104.19    8.20
  -1   2  10   98.89    8.50
  -1   2  10  102.69    8.20
   0   2  10   36.40    2.80
   0   2  10   32.20    3.10
  -1  -2 -10    3.10    0.80
   1   2  10    2.70    0.50
   1   2  10    3.10    0.30
  -2  -2 -10    4.40    0.50
  -2  -2 -10    3.50    0.90
   2   2  10    3.20    0.60
   2   2  10    3.10    0.40
  -3  -2 -10   21.20    2.30
   3   2  10   21.40    1.90
   3   2  10   23.00    2.00
   4   2  10   16.50    1.40
   4   2  10   13.60    1.30
  -5  -2 -10   23.80    2.40
   5   2  10   23.10    2.20
   5   2  10   28.70    2.20
  -6  -2 -10   14.60    1.40
   6   2  10   16.40    1.50
   6   2  10   16.60    1.40
   7   2  10    6.20    0.70
   7   2  10    5.20    0.70
   8   2  10   11.10    1.10
  -2   3  10   19.10    1.90
   1  -3 -10   90.39    6.90
   1  -3 -10   73.29    7.50
   0   3  10   69.29    6.20
   0   3  10   76.99    5.90
  -1  -3 -10   36.90    3.80
   1   3  10   38.10    3.10
   1   3  10   37.10    3.30
  -2  -3 -10   18.10    2.20
   2   3  10   20.60    1.70
   2   3  10   20.30    1.90
  -3  -3 -10   23.60    2.60
   3   3  10   26.60    2.20
  -4  -3 -10   80.09    7.20
   4   3  10   86.79    6.80
  -5  -3 -10  124.89   10.50
   5   3  10  127.99   10.30
  -6  -3 -10   48.70    3.70
   6   3  10   40.90    3.60
   6   3  10   39.00    3.60
  -7  -3 -10    2.40    0.30
   7   3  10    1.80    0.30
   7   3  10    3.30    0.50
  -2   4  10   47.80    4.20
   1  -4 -10  100.39    8.20
  -1   4  10   78.39    7.30
   0   4  10  107.49    8.10
   0   4  10   93.19    8.40
  -1  -4 -10  105.59    9.10
   1   4  10   99.79    8.20
  -2  -4 -10    1.40    0.60
  -2  -4 -10    3.20    0.50
   2   4  10    2.10    0.40
   2   4  10    2.40    0.30
  -3  -4 -10    0.00    0.20
   3   4  10    0.30    0.20
  -4  -4 -10  118.89   10.60
   4   4  10  118.29   10.20
   4   4  10  139.39   10.30
   5   4  10   70.49    5.80
  -6  -4 -10   97.19    7.80
   6   4  10   97.99    7.70
   6   4  10   87.99    7.70
  -7  -4 -10    0.10    0.20
  -7  -4 -10    0.10    0.20
   7   4  10    0.10    0.20
   7   4  10    0.10    0.20
  -1   5  10    4.30    0.70
   0  -5 -10    7.50    1.40
   0  -5 -10    9.20    0.90
   0   5  10    6.50    0.90
  -1  -5 -10   50.79    5.40
   1   5  10   61.99    4.70
  -2  -5 -10    1.20    0.60
   2   5  10    1.50    0.40
   2   5  10    1.10    0.20
  -3  -5 -10   19.80    2.40
   3   5  10   24.90    2.10
   3   5  10   22.10    1.90
  -4  -5 -10   90.19    7.50
   4   5  10   93.29    7.20
   4   5  10   77.59    7.00
  -5  -5 -10   57.69    5.10
   5   5  10   71.09    5.10
   5   5  10   56.79    5.60
   5   5  10   62.89    5.20
  -6  -5 -10  103.09    8.70
   6   5  10  115.49    8.60
   6   5  10  108.69    8.70
   6   5  10   95.99    9.00
  -7  -5 -10    6.90    0.80
  -7  -5 -10    7.70    0.90
   7   5  10    7.00    0.80
   0   6  10   33.40    3.00
  -1  -6 -10    3.80    1.00
   1   6  10    4.90    0.40
  -2  -6 -10  112.99    9.40
   2   6  10  100.69    9.40
   2   6  10  114.69    8.60
   2   6  10   95.79    8.70
  -3  -6 -10    0.70    0.50
   3   6  10    0.70    0.20
   3   6  10    0.40    0.40
   3   6  10    0.90    0.30
  -4  -6 -10   35.40    2.80
   4   6  10   32.80    2.80
   4   6  10   32.00    2.90
   5   6  10   71.69    5.70
   5   6  10   70.59    6.40
   5   6  10   68.49    5.80
  -6  -6 -10    1.60    0.40
  -6  -6 -10    2.90    0.60
   6   6  10    2.30    0.40
   6   6  10    2.10    0.40
   6   6  10    1.80    0.70
   1   7  10   37.60    3.00
  -2  -7 -10   23.50    2.70
   2   7  10   26.20    2.00
   2   7  10   23.60    2.20
  -3  -7 -10    5.70    0.60
  -3  -7 -10    8.10    1.20
   3   7  10    5.30    1.30
   3   7  10    6.70    0.60
   3   7  10    5.80    0.80
  -4  -7 -10   72.69    5.60
   4   7  10   61.29    5.50
   5   7  10  137.79   11.90
  -1   4 -11   21.30    2.30
   1  -4  11   24.00    2.20
  -2   4 -11   24.20    2.30
   2  -4  11   21.50    2.10
  -3   4 -11   22.50    2.30
   3  -4  11   26.00    2.20
  -4   4 -11   20.50    1.90
   4  -4  11   19.30    1.90
   0  -3  11   84.79    7.20
   0  -3  11   85.09    6.90
   1  -3  11  118.39    9.80
  -2   3 -11    4.60    0.70
   2  -3  11    3.80    0.60
  -3   3 -11   22.30    2.20
   3  -3  11   22.50    2.10
  -4   3 -11  118.39    9.70
   4  -3  11  117.49    9.70
  -5   3 -11   40.80    3.50
  -1  -2  11   52.69    4.00
  -1  -2  11   44.90    4.30
   0  -2  11    9.30    0.80
   0  -2  11    8.50    1.10
  -1   2 -11    0.30    0.20
  -1   2 -11    0.30    0.50
   1  -2  11    0.30    0.30
  -2   2 -11   32.10    3.60
   2  -2  11   41.50    3.20
  -3   2 -11    0.50    0.40
  -3   2 -11    0.40    0.20
   3  -2  11    0.60    0.30
   3  -2  11    0.60    0.20
  -4   2 -11  298.37   24.10
   4  -2  11  297.67   24.10
  -5   2 -11    2.40    0.40
   5  -2  11    2.50    0.50
   6  -2  11    2.90    0.50
  -1  -1  11   62.09    4.70
  -1  -1  11   52.69    5.00
   0  -1  11   16.10    1.30
   0  -1  11   11.50    1.40
   1  -1  11    9.10    1.10
   1  -1  11    9.60    0.90
  -2   1 -11   55.19    4.80
   2  -1  11   48.90    4.10
   2  -1  11   45.10    4.20
  -3   1 -11   29.30    3.20
  -3   1 -11   34.90    2.80
   3  -1  11   32.10    2.80
  -4   1 -11   24.40    2.50
   4  -1  11   22.50    2.10
  -5   1 -11    3.60    0.50
  -5   1 -11    5.30    0.80
   5  -1  11    5.20    0.60
   6  -1  11   57.29    4.80
  -1   0  11    9.00    1.20
  -1   0  11   10.80    0.90
   0   0  11   65.69    6.20
   0   0  11   79.29    6.00
   1   0  11   99.59    8.10
  -2   0 -11   50.89    4.50
   2   0  11   46.60    3.90
   2   0  11   43.80    4.00
  -3   0 -11    1.80    0.60
   3   0  11    1.30    0.30
   3   0  11    1.10    0.30
  -4   0 -11  271.67   22.80
   4   0  11  280.27   22.30
  -5   0 -11  210.68   17.30
   5   0  11  209.88   17.10
  -6   0 -11    9.90    0.90
  -6   0 -11   10.60    1.00
   6   0  11    9.60    1.00
   1  -1 -11   -0.20    0.50
  -1   1  11    0.10    0.20
  -1   1  11    0.10    0.10
  -1   1  11    0.10    0.10
   0  -1 -11    3.20    1.00
   0   1  11    2.50    0.30
   1   1  11    9.20    0.80
   1   1  11    8.40    1.00
  -2  -1 -11    8.20    1.30
   2   1  11    8.70    0.80
   2   1  11    7.30    0.90
  -3  -1 -11    2.00    0.40
  -3  -1 -11    1.30    0.50
   3   1  11    2.10    0.50
   3   1  11    1.80    0.30
  -4  -1 -11   17.60    2.00
   4   1  11   17.90    1.70
  -5  -1 -11    5.30    0.90
   5   1  11    7.60    0.80
   5   1  11    7.20    0.80
   6   1  11    5.30    0.60
   6   1  11    5.10    0.70
  -1   2  11    1.50    0.20
  -1   2  11    1.50    0.20
   0  -2 -11   47.90    4.80
   0   2  11   47.60    3.90
   1   2  11    4.80    0.70
   1   2  11    5.90    0.60
  -2  -2 -11   32.10    3.40
   2   2  11   34.70    2.80
   2   2  11   33.20    3.00
  -3  -2 -11    3.70    0.90
   3   2  11    4.00    0.40
   3   2  11    3.00    0.50
   4   2  11  253.97   20.70
   4   2  11  260.57   20.80
  -5  -2 -11   39.80    3.90
   5   2  11   46.10    3.70
  -6  -2 -11    3.30    0.50
   6   2  11    2.40    0.50
   6   2  11    2.40    0.40
  -1   3  11   11.00    1.30
   0  -3 -11   17.40    2.20
   0   3  11   12.90    1.60
   0   3  11   16.60    1.30
  -1  -3 -11    2.70    1.10
   1   3  11    2.40    0.30
   1   3  11    2.40    0.50
  -2  -3 -11    1.20    0.60
   2   3  11    1.00    0.20
   2   3  11    0.80    0.30
  -3  -3 -11    4.90    1.10
   3   3  11    5.30    0.60
   3   3  11    5.00    0.70
  -4  -3 -11    0.30    0.30
   4   3  11    0.60    0.20
   4   3  11    0.80    0.30
   5   3  11    0.50    0.30
   5   3  11    0.30    0.20
  -6  -3 -11    2.40    0.50
   6   3  11    1.60    0.40
   6   3  11    2.80    0.40
   0   4  11    6.20    0.80
  -1  -4 -11    0.00    0.40
   1   4  11    0.20    0.20
   1   4  11    0.00    0.10
  -2  -4 -11    2.10    0.70
   2   4  11    1.50    0.40
   2   4  11    2.20    0.40
  -3  -4 -11    9.00    1.40
   3   4  11    8.00    1.00
   3   4  11   10.30    0.90
  -4  -4 -11   24.80    2.70
   4   4  11   28.20    2.20
   4   4  11   24.00    2.30
   5   4  11  210.08   17.00
   6   4  11    9.00    1.00
   6   4  11   10.80    1.00
  -1  -5 -11   13.10    2.00
   1   5  11   16.30    1.30
  -2  -5 -11   20.50    2.50
   2   5  11   23.70    1.80
   2   5  11   18.80    2.00
  -3  -5 -11    2.70    0.80
   3   5  11    2.40    0.50
   3   5  11    3.80    0.40
  -4  -5 -11  151.68   12.80
   4   5  11  151.08   12.20
   5   5  11   34.30    2.70
   5   5  11   28.30    2.70
  -2   1 -12   53.29    4.90
   2  -1  12   47.50    4.20
  -3   1 -12   32.70    3.30
   3  -1  12   29.50    2.80
   3  -1  12   34.50    2.90
  -4   1 -12    1.60    0.60
  -1   0 -12   39.50    4.10
   1   0  12   38.90    3.30
  -2   0 -12    1.70    0.80
   2   0  12    2.90    0.50
   3   0  12  111.19    9.10
  -4   0 -12    7.20    1.10
   4   0  12    4.70    0.70
   4   0  12    5.50    0.70
  -1  -1 -12    1.90    0.80
   1   1  12    1.40    0.30
   1   1  12    1.10    0.40
  -2  -1 -12   99.79    8.70
   2   1  12   96.09    8.00
  -3  -1 -12  104.19    8.90
   3   1  12   98.89    8.30
  -4  -1 -12    1.70    0.70
   4   1  12    2.10    0.50
   4   1  12    1.70    0.40
  -2  -2 -12   19.00    2.50
   2   2  12   21.50    1.80
  -3  -2 -12   87.19    8.10
   3   2  12   93.59    7.40
  -4  -2 -12  171.68   13.80
   4   2  12  155.28   13.30
  -3  -3 -12   80.39    7.30
   0   0   0    0.00    0.00
_computing_structure_solution     'SHELXT 2018/2 (Sheldrick, 2018)'
;
_shelx_hkl_checksum     32757
_shelx_res_file
;
TITL 250626_3_0m_a.res in P-1
    250626_3_0m_a.res
    created by SHELXL-2019/1 at 16:02:01 on 02-Jul-2025
REM Old TITL 250626_3_0m in P-1
REM SHELXT solution in P-1: R1 0.150, Rweak 0.007, Alpha 0.036
REM <I/s>   0.000 for    0 systematic absences,  Orientation as input
REM Formula found by SHELXT:  C28 Cl2 N2 O2
CELL  0.71073   9.8543  11.1140  11.4288   86.563   74.417   82.951
ZERR    2.000   0.0015   0.0017   0.0018    0.005    0.005    0.005
LATT  1
SFAC C H CL N O
UNIT 56 44 4 4 4
TEMP -183
L.S. 10
BOND
LIST 4
HTAB
ACTA 50
SIZE 0.8 0.3 0.3
HTAB O29 N31
HTAB O30 N32
FMAP 2
PLAN 20
WGHT    0.118100    0.404100
FVAR       0.57219
CL33  3    0.698944    0.773300    0.108653    11.00000    0.04498    0.03303 =
         0.01965    0.00157   -0.01253   -0.00188
CL34  3    0.487812    0.219302    0.104023    11.00000    0.04309    0.03794 =
         0.04788    0.01078   -0.03148   -0.01749
O29   5    0.707027    0.590763    0.301232    11.00000    0.03370    0.01600 =
         0.02208   -0.00293   -0.00944   -0.00044
AFIX  83
H29   2    0.707911    0.541261    0.359594    11.00000    0.06793
AFIX   0
O30   5    0.582818    0.265353    0.314837    11.00000    0.02207    0.03353 =
         0.02552    0.00253   -0.00722   -0.00665
AFIX  83
H30   2    0.614604    0.279211    0.373340    11.00000    0.06577
AFIX   0
N31   4    0.723073    0.518727    0.514944    11.00000    0.01892    0.01599 =
         0.01987   -0.00094   -0.00485   -0.00150
N32   4    0.773162    0.286995    0.429019    11.00000    0.02088    0.01316 =
         0.02071    0.00021   -0.00531   -0.00145
C1    1    0.905822    0.461305    0.712966    11.00000    0.02503    0.02142 =
         0.01890   -0.00199   -0.00393   -0.00355
AFIX  43
H1    2    0.977177    0.452213    0.638356    11.00000   -1.20000
AFIX   0
C12   1    0.786658   -0.013684    0.770036    11.00000    0.03170    0.01660 =
         0.02445    0.00186   -0.00983   -0.00372
AFIX  43
H12   2    0.779742   -0.084463    0.821244    11.00000   -1.20000
AFIX   0
C13   1    0.667004    0.046284    0.742336    11.00000    0.02292    0.01964 =
         0.02881    0.00078   -0.00764   -0.00628
AFIX  43
H13   2    0.577598    0.016854    0.775207    11.00000   -1.20000
AFIX   0
C14   1    0.677011    0.149157    0.666804    11.00000    0.01976    0.01902 =
         0.02704   -0.00091   -0.00901   -0.00168
AFIX  43
H14   2    0.594582    0.189105    0.647407    11.00000   -1.20000
AFIX   0
C15   1    0.867220    0.271034    0.328641    11.00000    0.01778    0.01276 =
         0.02179   -0.00037   -0.00347   -0.00095
AFIX  43
H15   2    0.963560    0.274867    0.326773    11.00000   -1.20000
AFIX   0
C16   1    0.833010    0.247109    0.216435    11.00000    0.02633    0.01030 =
         0.02207    0.00065   -0.00753   -0.00021
C17   1    0.941020    0.224593    0.109976    11.00000    0.02906    0.02434 =
         0.02407   -0.00298   -0.00670    0.00364
AFIX  43
H17   2    1.036817    0.227321    0.110552    11.00000   -1.20000
AFIX   0
C18   1    0.910404    0.198509    0.004270    11.00000    0.04425    0.03132 =
         0.02054   -0.00568   -0.01008    0.00747
AFIX  43
H18   2    0.984757    0.182025   -0.067299    11.00000   -1.20000
AFIX   0
C19   1    0.771000    0.196415    0.002748    11.00000    0.05277    0.01964 =
         0.02482   -0.00396   -0.02042    0.00099
AFIX  43
H19   2    0.749397    0.178877   -0.070156    11.00000   -1.20000
AFIX   0
C20   1    0.663235    0.219705    0.106731    11.00000    0.03882    0.01201 =
         0.03113    0.00359   -0.01910   -0.00579
C21   1    0.690768    0.244882    0.215274    11.00000    0.02746    0.00938 =
         0.02554    0.00286   -0.00840   -0.00212
C22   1    0.710484    0.629019    0.546398    11.00000    0.01503    0.01993 =
         0.01836   -0.00267   -0.00307   -0.00137
AFIX  43
H22   2    0.705884    0.646557    0.627801    11.00000   -1.20000
AFIX   0
C23   1    0.703147    0.728293    0.457181    11.00000    0.01259    0.01773 =
         0.02045   -0.00201   -0.00258    0.00064
C24   1    0.694829    0.848732    0.491773    11.00000    0.01909    0.01942 =
         0.02602   -0.00338   -0.00608   -0.00010
AFIX  43
H24   2    0.691537    0.864924    0.573228    11.00000   -1.20000
AFIX   0
C25   1    0.691391    0.943627    0.408966    11.00000    0.02312    0.01643 =
         0.03166   -0.00154   -0.00763   -0.00254
AFIX  43
H25   2    0.685739    1.024745    0.433281    11.00000   -1.20000
AFIX   0
C26   1    0.696214    0.920287    0.289913    11.00000    0.02013    0.01869 =
         0.03112    0.00576   -0.00735   -0.00082
AFIX  43
H26   2    0.695707    0.985296    0.232084    11.00000   -1.20000
AFIX   0
C27   1    0.701773    0.801913    0.255577    11.00000    0.01829    0.02425 =
         0.02196    0.00116   -0.00585   -0.00066
C28   1    0.704591    0.704291    0.338014    11.00000    0.01167    0.01900 =
         0.02440   -0.00438   -0.00376    0.00027
C2    1    0.941870    0.489623    0.816292    11.00000    0.02927    0.01893 =
         0.02803   -0.00114   -0.01059   -0.00279
AFIX  43
H2    2    1.037668    0.498182    0.812667    11.00000   -1.20000
AFIX   0
C3    1    0.838341    0.505421    0.924692    11.00000    0.04129    0.02109 =
         0.02153   -0.00277   -0.01405    0.00392
AFIX  43
H3    2    0.862207    0.526466    0.995457    11.00000   -1.20000
AFIX   0
C4    1    0.699939    0.490386    0.929369    11.00000    0.03431    0.03718 =
         0.01560   -0.00492   -0.00302    0.00531
AFIX  43
H4    2    0.628617    0.500581    1.003883    11.00000   -1.20000
AFIX   0
C5    1    0.664260    0.460605    0.826474    11.00000    0.02295    0.02866 =
         0.02324   -0.00060   -0.00195    0.00056
AFIX  43
H5    2    0.568705    0.450108    0.831112    11.00000   -1.20000
AFIX   0
C6    1    0.766394    0.445935    0.716773    11.00000    0.02392    0.01077 =
         0.01913    0.00086   -0.00402    0.00065
C7    1    0.723976    0.417189    0.604670    11.00000    0.01763    0.01597 =
         0.02034    0.00041   -0.00446   -0.00268
AFIX  13
H7    2    0.625043    0.394426    0.632597    11.00000   -1.20000
AFIX   0
C8    1    0.817948    0.307402    0.537649    11.00000    0.01607    0.01723 =
         0.01708   -0.00154   -0.00465   -0.00214
AFIX  13
H8    2    0.918827    0.325516    0.512654    11.00000   -1.20000
AFIX   0
C9    1    0.806777    0.194142    0.619342    11.00000    0.02031    0.01438 =
         0.01650   -0.00628   -0.00426   -0.00050
C10   1    0.925337    0.134246    0.648148    11.00000    0.01925    0.02098 =
         0.03019   -0.00189   -0.00504   -0.00320
AFIX  43
H10   2    1.014514    0.164461    0.616680    11.00000   -1.20000
AFIX   0
C11   1    0.915959    0.030050    0.722771    11.00000    0.02478    0.02258 =
         0.03514    0.00130   -0.01318    0.00242
AFIX  43
H11   2    0.998589   -0.010831    0.741072    11.00000   -1.20000
REM #####
AFIX   0
HKLF 4
REM  250626_3_0m_a.res in P-1
REM wR2 = 0.1777, GooF = S = 1.139, Restrained GooF = 1.139 for all data
REM R1 = 0.0779 for 2808 Fo > 4sig(Fo) and 0.0785 for all 2909 data
REM 309 parameters refined using 0 restraints
END
WGHT      0.1180      0.4040
REM Instructions for potential hydrogen bonds
HTAB O29 N31
HTAB O30 N32
REM Highest difference peak  0.780,  deepest hole -0.558,  1-sigma level  0.138
Q1    1   0.4911  0.2235  0.0156  11.00000  0.05    0.78
Q2    1   0.6868  0.7761  0.1982  11.00000  0.05    0.76
Q3    1   0.7398  0.7024  0.1855  11.00000  0.05    0.68
Q4    1   0.7156  0.8074 -0.0006  11.00000  0.05    0.61
Q5    1   0.7339  0.5180  0.4205  11.00000  0.05    0.61
Q6    1   0.4662  0.2112  0.1985  11.00000  0.05    0.57
Q7    1   0.7209  0.6232  0.2054  11.00000  0.05    0.50
Q8    1   0.6841  0.4695  0.8423  11.00000  0.05    0.49
Q9    1   0.7826  0.2913  0.4782  11.00000  0.05    0.48
Q10   1   0.6865  0.6810  0.4753  11.00000  0.05    0.42
Q11   1   0.6568  0.2487  0.2054  11.00000  0.05    0.41
Q12   1   0.9428  0.1479  0.5618  11.00000  0.05    0.41
Q13   1   0.7388  0.4417  0.6513  11.00000  0.05    0.41
Q14   1   0.8180  0.2750  0.2788  11.00000  0.05    0.40
Q15   1   0.7105  0.1648  0.0575  11.00000  0.05    0.39
Q16   1   0.9103  0.5171  0.6314  11.00000  0.05    0.39
Q17   1   0.6362  0.5336  0.6781  11.00000  0.05    0.38
Q18   1   0.8146 -0.1052  0.8943  11.00000  0.05    0.38
Q19   1   0.8817  0.5247  0.8418  11.00000  0.05    0.36
Q20   1   0.7144  0.5215  0.6183  11.00000  0.05    0.36
;
_shelx_res_checksum     13714
