# Supplementary material for: A new triclinic polymorph of 6,6′-{(1E,1E′)-[(1,2-di­phenyl­ethane-1,2-di­yl)bis­(aza­neylyl­idene)]bis­(methane­ylyl­idene)}bis­(2-chloro­phenol)
Source: Acta Crystallogr E Crystallogr Commun. 2025 Oct 17;81(Pt 11):1023–7. doi: 10.1107/S2056989025008850 (PMC12589836; doi:10.1107/S2056989025008850)
Supplement: Supplementary file 2 [file e-81-01023-Isup2.hkl]

data_I                                                                          
_shelx_title ' 250626_3_0m_a.res in P-1'                                        
_shelx_refln_list_code          4                                               
_shelx_F_calc_maximum      165.58                                               
_exptl_crystal_F_000       508.00                                               
_reflns_d_resolution_high  0.9331                                               
                                                                                
loop_                                                                           
 _space_group_symop_operation_xyz                                               
 'x, y, z'                                                                      
 '-x, -y, -z'                                                                   
                                                                                
_cell_length_a     9.8543                                                       
_cell_length_b    11.1140                                                       
_cell_length_c    11.4288                                                       
_cell_angle_alpha  86.563                                                       
_cell_angle_beta   74.417                                                       
_cell_angle_gamma  82.951                                                       
                                                                                
_shelx_F_squared_multiplier     1.000                                           
                                                                                
loop_                                                                           
 _refln_index_h                                                                 
 _refln_index_k                                                                 
 _refln_index_l                                                                 
 _refln_F_squared_calc                                                          
 _refln_F_squared_meas                                                          
 _refln_F_squared_sigma                                                         
 _refln_observed_status                                                         
   1   0   0        389.85        635.42        62.61 o                         
   2   0   0      18713.53      19556.35      1829.65 o                         
   3   0   0       5128.86       6221.37       363.12 o                         
   4   0   0       1592.03       2384.81       230.43 o                         
   5   0   0       7638.32      10785.81       627.45 o                         
   6   0   0        326.12        309.37        25.05 o                         
   7   0   0        173.14        153.88         6.48 o                         
   8   0   0       1464.42       1665.37       135.00 o                         
   9   0   0        155.06        159.08        10.67 o                         
  10   0   0        809.23        781.82        63.53 o                         
  -9   1   0         38.59         45.39         2.74 o                         
  -8   1   0         62.78         60.86         3.10 o                         
  -5   1   0         34.46         36.54         1.65 o                         
  -1   1   0       1541.67       1940.02       130.56 o                         
   1   1   0        288.93        337.78        30.45 o                         
   2   1   0       9616.48      11760.51       717.08 o                         
   3   1   0       3023.42       3477.29       217.79 o                         
   4   1   0       3047.52       2771.53       258.67 o                         
   5   1   0         22.52         29.24         1.91 o                         
   6   1   0       3802.64       6022.46       740.14 o                         
   8   1   0        556.33        558.78        26.10 o                         
   9   1   0        263.25        268.97        12.81 o                         
  10   1   0        222.36        250.02        15.08 o                         
  -9   2   0        112.89        137.26         8.86 o                         
  -8   2   0         62.17         63.62         4.39 o                         
  -7   2   0         15.31         18.49         1.29 o                         
  -6   2   0        421.44        355.80        29.02 o                         
  -5   2   0         97.45         81.74         4.10 o                         
  -4   2   0        691.24        599.20        48.87 o                         
  -3   2   0        123.12        106.00         4.31 o                         
  -2   2   0        197.34        142.94        12.22 o                         
  -1   2   0       1815.65       2432.46       247.68 o                         
   0   2   0       5104.17       6017.11       357.39 o                         
   1   2   0       1262.21       1614.97       112.14 o                         
   2   2   0         21.46         24.52         1.10 o                         
   3   2   0       1110.26       1538.93       115.42 o                         
   4   2   0          0.36          0.61         0.18 o                         
   5   2   0        116.79        112.00         6.74 o                         
   6   2   0        235.35        289.58        15.49 o                         
   7   2   0         49.80         39.93         3.22 o                         
   8   2   0         19.50         18.30         1.51 o                         
   9   2   0         26.15         27.43         2.13 o                         
  10   2   0        302.98        349.96        20.70 o                         
  -9   3   0          6.19         11.32         1.06 o                         
  -8   3   0        208.18        187.07         9.10 o                         
  -7   3   0         14.76         20.13         1.29 o                         
  -6   3   0         14.86         14.70         1.06 o                         
  -5   3   0        391.62        353.98        32.99 o                         
  -4   3   0       1075.31        794.34        64.75 o                         
  -3   3   0        202.30        205.94         9.87 o                         
  -2   3   0        256.87        220.88        13.13 o                         
  -1   3   0        440.97        702.44        83.69 o                         
   0   3   0       6507.60       8570.06       512.03 o                         
   1   3   0        680.53        883.30        77.32 o                         
   2   3   0        454.36        526.00        59.87 o                         
   3   3   0        219.15        180.18        14.97 o                         
   4   3   0        227.04        242.23        29.78 o                         
   5   3   0       1543.86       2015.99       159.37 o                         
   6   3   0        454.27        483.15        39.23 o                         
   7   3   0         88.30         68.75         3.09 o                         
   8   3   0         40.09         33.46         1.66 o                         
   9   3   0        116.91        131.62         6.63 o                         
  10   3   0         91.91         89.21         5.70 o                         
  -9   4   0         54.35         52.07         2.99 o                         
  -8   4   0        184.23        201.25        16.80 o                         
  -7   4   0         10.39         10.49         0.89 o                         
  -6   4   0        346.94        317.32        13.16 o                         
  -5   4   0         91.55         62.45         3.49 o                         
  -4   4   0        239.10        235.58        11.20 o                         
  -3   4   0        102.21        115.79         7.09 o                         
  -2   4   0          7.73         12.83         2.14 o                         
   0   4   0      14892.22      17752.57      1039.35 o                         
   1   4   0        440.57        637.07       103.85 o                         
   2   4   0        284.59        269.67        21.99 o                         
   3   4   0         31.17         28.13         2.45 o                         
   4   4   0         45.72         47.01         2.46 o                         
   5   4   0        298.83        318.84        26.57 o                         
   6   4   0          1.25          0.71         0.19 o                         
   7   4   0         11.18         14.94         0.90 o                         
   8   4   0          0.00          0.27         0.20 o                         
   9   4   0          0.29          0.61         0.35 o                         
  -8   5   0         24.80         23.45         1.56 o                         
  -7   5   0          1.13          0.94         0.26 o                         
  -6   5   0         25.78         22.17         1.58 o                         
  -5   5   0        156.63        120.00         5.19 o                         
  -4   5   0        555.04        497.89        29.15 o                         
  -2   5   0         53.81         37.26         4.28 o                         
  -1   5   0       1042.52       1358.12       115.08 o                         
   0   5   0        722.88        830.46        85.19 o                         
   1   5   0         69.19         62.34         2.66 o                         
   2   5   0        117.00        133.14         6.63 o                         
   3   5   0        497.27        441.93        35.74 o                         
   4   5   0        330.59        315.62        21.07 o                         
   5   5   0        564.20        443.46        36.35 o                         
   6   5   0        424.18        362.19        20.45 o                         
   7   5   0        416.14        417.08        19.63 o                         
   8   5   0          2.43          2.70         0.45 o                         
   9   5   0          0.95          0.53         0.26 o                         
  -8   6   0          3.34          3.49         0.49 o                         
  -7   6   0         78.61         67.73         4.69 o                         
  -6   6   0        201.15        203.94         9.61 o                         
  -5   6   0        395.20        364.87        17.55 o                         
  -4   6   0         14.97         14.54         1.83 o                         
  -2   6   0          0.66          1.06         0.31 o                         
  -1   6   0       2338.69       3035.78       259.13 o                         
   0   6   0        321.58        301.18        20.16 o                         
   1   6   0         11.65         18.85         1.54 o                         
   2   6   0        189.49        195.13        11.32 o                         
   3   6   0         24.76         25.03         1.29 o                         
   4   6   0         34.43         29.66         1.61 o                         
   5   6   0         68.17         71.03         3.69 o                         
   6   6   0         29.65         31.47         1.58 o                         
   7   6   0        378.87        397.77        46.58 o                         
   8   6   0          1.35          1.25         0.36 o                         
   9   6   0         24.46         25.53         2.13 o                         
  -7   7   0          1.48          1.93         0.51 o                         
  -6   7   0        263.02        280.98        16.78 o                         
  -5   7   0        277.40        289.11        27.95 o                         
  -3   7   0          3.41          4.52         0.54 o                         
  -2   7   0         82.11         92.24         7.64 o                         
  -1   7   0          6.90          8.00         1.99 o                         
   0   7   0        489.17        435.80        25.26 o                         
   1   7   0        807.98       1084.08       203.10 o                         
   2   7   0         76.57         81.83         3.53 o                         
   3   7   0         41.75         39.75         1.92 o                         
   4   7   0          3.72          3.50         0.34 o                         
   5   7   0        799.65        917.74        74.22 o                         
   6   7   0        382.26        346.49        16.59 o                         
   7   7   0         81.10         74.16         3.98 o                         
   8   7   0        127.17        114.96         7.21 o                         
  -6   8   0        121.68        121.73         7.85 o                         
  -5   8   0         68.58         98.65         9.47 o                         
  -4   8   0          0.06          0.31         0.26 o                         
  -3   8   0         24.35         21.09         2.90 o                         
  -2   8   0        138.95        155.43        12.52 o                         
  -1   8   0         42.95         50.09         4.28 o                         
   0   8   0         67.61         68.31         3.80 o                         
   1   8   0         86.55        106.22         6.65 o                         
   2   8   0          1.49          2.41         0.41 o                         
   3   8   0         15.30         15.81         0.82 o                         
   4   8   0        147.39        163.74         8.04 o                         
   5   8   0          3.73          2.73         0.48 o                         
   6   8   0        174.25        188.70        11.55 o                         
   7   8   0         95.01         98.03         5.62 o                         
   8   8   0          5.13          7.44         1.22 o                         
  -5   9   0         14.92         15.92         2.38 o                         
  -4   9   0         93.72         98.96         8.25 o                         
  -2   9   0        338.85        348.16        28.10 o                         
  -1   9   0         56.31         59.36         4.43 o                         
   0   9   0          6.21         12.07         1.33 o                         
   1   9   0         33.46         28.81         1.58 o                         
   2   9   0         45.61         46.90         2.30 o                         
   3   9   0         61.14         69.12         3.19 o                         
   4   9   0        894.16        780.90        63.22 o                         
   5   9   0        148.86        151.24        16.02 o                         
   6   9   0          5.91          5.26         1.22 o                         
   7   9   0        153.35        153.68         8.97 o                         
  -4  10   0          0.14          0.96         0.49 o                         
  -3  10   0         79.60         88.27         7.33 o                         
  -2  10   0         20.00         23.23         1.91 o                         
  -1  10   0         10.21         10.88         1.09 o                         
   0  10   0         40.20         42.15         4.43 o                         
   1  10   0         13.19         11.50         0.85 o                         
   2  10   0          9.30          7.17         0.67 o                         
   3  10   0        262.16        310.47        17.96 o                         
   4  10   0        758.34        914.86        53.13 o                         
   5  10   0         13.54         17.07         1.32 o                         
   6  10   0          6.98          5.17         1.24 o                         
  -2  11   0         67.54         73.61         6.11 o                         
  -1  11   0         70.61         79.72         6.72 o                         
   0  11   0        322.76        324.95        26.27 o                         
   1  11   0         26.49         27.60         1.43 o                         
   2  11   0         30.73         29.53         1.84 o                         
   3  11   0         16.11         14.29         1.38 o                         
   4  11   0          9.13         10.90         1.24 o                         
  -4 -11   1        202.06        223.11        13.80 o                         
  -3 -11   1        125.40        145.52         9.31 o                         
  -2 -11   1         63.78         65.74         4.91 o                         
  -1 -11   1         32.26         34.89         2.61 o                         
   1 -11   1         34.30         24.92         2.19 o                         
   2 -11   1         30.93         25.10         2.60 o                         
  -6 -10   1        889.30       1076.38        62.09 o                         
  -5 -10   1        330.54        346.03        29.63 o                         
  -4 -10   1        617.50        603.52        42.85 o                         
  -3 -10   1        202.19        204.02         9.70 o                         
  -1 -10   1        572.71        606.42        35.19 o                         
   0 -10   1         73.79         64.54         4.73 o                         
   1 -10   1        218.59        233.32        18.94 o                         
   2 -10   1         46.92         47.40         3.97 o                         
   3 -10   1        165.60        169.18        13.74 o                         
   4 -10   1        830.37       1250.32       101.71 o                         
  -7  -9   1        241.43        207.36        17.41 o                         
  -6  -9   1        137.83        134.85         7.67 o                         
  -5  -9   1         92.68         88.52         6.25 o                         
  -4  -9   1          3.87          4.74         0.44 o                         
  -3  -9   1          3.97          4.08         0.40 o                         
  -2  -9   1        616.26        605.94        36.65 o                         
  -1  -9   1        181.16        175.93         7.49 o                         
   2  -9   1        799.15        561.02        47.34 o                         
   3  -9   1        407.56        267.83        24.13 o                         
   5  -9   1        476.71        704.27        58.03 o                         
  -7  -8   1        249.89        297.09        17.82 o                         
  -6  -8   1        175.67        212.42        14.51 o                         
  -5  -8   1        414.08        384.87        22.09 o                         
  -4  -8   1         33.43         36.04         1.85 o                         
  -3  -8   1         88.20         86.97         4.51 o                         
  -2  -8   1        530.83        518.61        29.91 o                         
  -1  -8   1          0.11          0.67         0.35 o                         
   0  -8   1         24.22         20.56         1.19 o                         
   2  -8   1         55.64         59.37         3.82 o                         
   3  -8   1          0.09         -0.08         0.27 o                         
   4  -8   1        257.36        328.92        27.79 o                         
   5  -8   1        116.23         80.33         8.86 o                         
   6  -8   1        335.50        444.99        36.04 o                         
  -8  -7   1         54.34         53.34         3.82 o                         
  -7  -7   1         61.43         68.66         4.86 o                         
  -6  -7   1        365.50        410.13        31.46 o                         
  -5  -7   1        727.07        673.42        54.67 o                         
  -4  -7   1        653.41        723.51        58.64 o                         
  -3  -7   1        119.79        132.22         6.63 o                         
  -2  -7   1        153.21        152.15         5.67 o                         
  -1  -7   1        430.56        435.52        35.12 o                         
   0  -7   1       8077.58       9563.50       845.35 o                         
   3  -7   1         77.94         89.49         8.25 o                         
   6  -7   1          1.62          2.12         0.51 o                         
   7  -7   1         50.32         50.45         3.61 o                         
  -8  -6   1        107.58         96.53         6.22 o                         
  -7  -6   1         62.26         60.33         3.45 o                         
  -6  -6   1          0.53          0.25         0.19 o                         
  -5  -6   1          4.37          8.63         0.64 o                         
  -4  -6   1        151.95        167.31         8.11 o                         
  -3  -6   1          2.35          1.30         0.18 o                         
  -2  -6   1        900.06       1001.78       122.68 o                         
  -1  -6   1       3156.34       3650.97       267.95 o                         
   0  -6   1          7.95          9.16         0.56 o                         
   1  -6   1       1593.91       2012.65       185.38 o                         
   2  -6   1         32.37         28.10         3.67 o                         
   3  -6   1        316.32        229.04        20.16 o                         
   4  -6   1         19.77         25.41         4.58 o                         
   5  -6   1         27.98         29.92         1.66 o                         
   6  -6   1        145.32        145.95         6.30 o                         
   7  -6   1        166.54        175.18         7.56 o                         
   8  -6   1         48.34         45.58         3.21 o                         
  -9  -5   1         14.42         10.59         1.13 o                         
  -8  -5   1          6.25          6.31         1.20 o                         
  -7  -5   1        144.35        161.17         8.10 o                         
  -6  -5   1        339.91        325.71        13.28 o                         
  -5  -5   1          0.36          0.47         0.35 o                         
  -4  -5   1         46.55         55.12         2.91 o                         
  -3  -5   1        677.95        799.87       126.43 o                         
  -2  -5   1        692.20        752.47       101.72 o                         
  -1  -5   1        380.47        268.45        21.69 o                         
   0  -5   1       1887.41       2157.25       168.07 o                         
   1  -5   1          0.56          2.13         0.50 o                         
   2  -5   1        183.88        163.99        14.36 o                         
   3  -5   1       1077.84       1076.16        96.10 o                         
   4  -5   1        747.62        823.55        68.10 o                         
   5  -5   1          9.86         10.00         0.94 o                         
   6  -5   1         53.35         55.88         2.67 o                         
   7  -5   1         30.22         28.38         1.58 o                         
   8  -5   1         80.46         67.96         4.61 o                         
  -9  -4   1          2.63          4.16         0.76 o                         
  -8  -4   1        331.19        313.90        17.62 o                         
  -7  -4   1         65.95         56.30         3.09 o                         
  -6  -4   1          0.51          1.28         0.23 o                         
  -5  -4   1        208.28        202.64        11.20 o                         
  -4  -4   1         60.97         54.03         2.81 o                         
  -3  -4   1        272.93        230.71        13.50 o                         
  -2  -4   1        883.00        968.88       147.20 o                         
  -1  -4   1        900.04       1000.91        95.24 o                         
   0  -4   1       7206.84       8321.58       510.95 o                         
   1  -4   1        901.77       1106.14        96.25 o                         
   2  -4   1        819.29        902.38        81.84 o                         
   4  -4   1        141.36        151.52         7.45 o                         
   5  -4   1        617.49        582.37        56.81 o                         
   6  -4   1         89.19         81.34         4.15 o                         
   7  -4   1          0.11          0.52         0.48 o                         
   8  -4   1         18.60         20.46         1.42 o                         
   9  -4   1         33.95         37.57         2.95 o                         
  -9  -3   1          2.60          4.05         0.76 o                         
  -8  -3   1         50.02         61.94         3.21 o                         
  -7  -3   1        268.26        265.62        14.85 o                         
  -6  -3   1        466.28        465.42        37.57 o                         
  -5  -3   1        544.10        727.41        95.34 o                         
  -4  -3   1         37.28         48.52         2.13 o                         
  -3  -3   1        430.32        519.82        86.58 o                         
  -2  -3   1        614.48        625.78        67.79 o                         
  -1  -3   1        369.30        367.89        66.43 o                         
   0  -3   1      27417.23      29002.97      1666.50 o                         
   1  -3   1         18.40         25.72         1.83 o                         
   2  -3   1        870.84       1006.84       127.50 o                         
   3  -3   1        640.59        569.88        46.43 o                         
   4  -3   1         22.46         39.16         3.76 o                         
   5  -3   1        882.24        826.72        67.20 o                         
   6  -3   1         10.14          6.84         0.82 o                         
   7  -3   1          0.05          0.12         0.26 o                         
   8  -3   1          0.27          0.06         0.20 o                         
   9  -3   1         35.75         46.77         3.67 o                         
  -9  -2   1         60.57         59.03         3.22 o                         
  -8  -2   1         27.74         22.78         1.47 o                         
  -7  -2   1          0.02          0.20         0.38 o                         
  -6  -2   1          5.21          5.50         0.92 o                         
  -5  -2   1       1412.18       1280.86       162.46 o                         
  -4  -2   1         39.83         51.74         3.13 o                         
  -3  -2   1        419.11        539.99        61.44 o                         
  -2  -2   1          8.12          6.85         0.44 o                         
  -1  -2   1      15663.91      16434.27       956.89 o                         
   0  -2   1       1235.12       1350.80        98.04 o                         
   1  -2   1       8611.19       8914.71       740.61 o                         
   2  -2   1        646.33        649.12        52.37 o                         
   3  -2   1       1355.51       1226.80       118.81 o                         
   4  -2   1       1038.38        824.88        66.89 o                         
   5  -2   1       1418.14       1198.70        96.82 o                         
   6  -2   1         46.01         33.27         1.95 o                         
   7  -2   1         32.07         32.29         1.92 o                         
   8  -2   1          7.94          7.33         1.22 o                         
   9  -2   1        139.91        153.91        13.13 o                         
  -9  -1   1         94.17         96.73         5.18 o                         
  -8  -1   1        542.87        479.15        27.32 o                         
  -7  -1   1         86.00         81.25         7.02 o                         
  -6  -1   1         95.80         96.33         5.62 o                         
  -5  -1   1        295.94        255.37        14.79 o                         
  -4  -1   1       1221.99       1382.99       137.12 o                         
  -3  -1   1       3298.75       3474.95       299.45 o                         
  -2  -1   1       1450.70       1329.40        97.62 o                         
  -1  -1   1        758.55        755.33        60.99 o                         
   0  -1   1         25.87         23.44         1.39 o                         
   1  -1   1          6.00          7.08         0.61 o                         
   2  -1   1       2617.11       1879.06       117.14 o                         
   3  -1   1       3498.18       2750.46       233.63 o                         
   4  -1   1         31.50         32.05         1.47 o                         
   5  -1   1        515.58        492.60        40.32 o                         
   6  -1   1        233.88        194.00        11.44 o                         
   7  -1   1          5.80          6.26         0.54 o                         
   8  -1   1        767.57        663.92        31.03 o                         
   9  -1   1          0.91          1.53         0.36 o                         
  10  -1   1         97.75         85.08         3.87 o                         
  -9   0   1        129.85        129.40         7.77 o                         
  -8   0   1        428.40        465.32        26.09 o                         
  -6   0   1       1936.79       2544.72       171.76 o                         
  -5   0   1         30.94         29.16         1.32 o                         
  -4   0   1        469.28        385.43        68.42 o                         
  -3   0   1         11.50          9.03         0.65 o                         
  -2   0   1      12252.88      11323.13      1241.01 o                         
  -1   0   1        638.75        543.38        43.73 o                         
   0   0   1        303.62         62.00        19.55 o                         
   1   0   1        150.74         80.94        19.24 o                         
   2   0   1        276.37        423.92        39.39 o                         
   3   0   1       3013.73       4545.18       357.63 o                         
   4   0   1        322.71        405.95        39.29 o                         
   5   0   1        359.99        399.78        32.68 o                         
   6   0   1        229.95        241.32        19.55 o                         
   7   0   1        208.44        181.03         7.51 o                         
   8   0   1       1755.74       1707.80       138.06 o                         
   9   0   1        105.47        115.13         7.12 o                         
  10   0   1          0.43          0.37         0.36 o                         
  -9   1   1          7.57         10.80         1.28 o                         
  -8   1   1        246.72        198.28        12.04 o                         
  -7   1   1        195.48        193.01         9.45 o                         
  -6   1   1          8.70          7.82         0.57 o                         
  -5   1   1        515.73        510.32        42.15 o                         
  -4   1   1        185.15        198.61        11.23 o                         
  -3   1   1       2706.55       1721.85       154.82 o                         
  -2   1   1       2675.64       1955.20       174.07 o                         
  -1   1   1        129.51        124.16         7.34 o                         
   0   1   1        365.39        503.47        40.04 o                         
   1   1   1        312.49        472.00        39.30 o                         
   2   1   1       7809.91      11691.34       681.51 o                         
   3   1   1       1152.00       1739.71       118.22 o                         
   4   1   1       6980.28       9810.14       578.10 o                         
   5   1   1        774.26        969.24        82.82 o                         
   6   1   1        621.53       1154.16        97.59 o                         
   7   1   1        122.00         97.88         5.83 o                         
   8   1   1         22.14         19.70         1.48 o                         
   9   1   1         50.59         48.92         2.33 o                         
  10   1   1        167.25        159.02         8.17 o                         
  -9   2   1         27.46         25.06         1.74 o                         
  -8   2   1         70.20         63.75         3.53 o                         
  -7   2   1        164.65        148.06         7.38 o                         
  -6   2   1        113.18         94.45         4.16 o                         
  -5   2   1        922.66        862.15        70.25 o                         
  -4   2   1          0.27          0.24         0.20 o                         
  -3   2   1          7.21          9.08         0.68 o                         
  -2   2   1        865.54       1270.55       209.65 o                         
  -1   2   1      13205.46      18135.30      1056.39 o                         
   0   2   1        337.33        507.09        54.96 o                         
   1   2   1       4765.38       6879.11       409.98 o                         
   2   2   1         29.51         36.59         1.60 o                         
   3   2   1         91.76         77.71         5.50 o                         
   4   2   1       6344.46      10092.40       601.94 o                         
   5   2   1       1279.64       1768.02       135.60 o                         
   6   2   1        206.97        281.08        13.22 o                         
   7   2   1          3.37          4.52         0.66 o                         
   8   2   1        567.84        482.28        27.64 o                         
   9   2   1        613.33        645.99        74.53 o                         
  10   2   1         21.72         32.49         2.11 o                         
  -9   3   1         53.87         45.45         4.43 o                         
  -8   3   1          0.04         -0.04         0.21 o                         
  -7   3   1        190.38        159.63         7.91 o                         
  -6   3   1         45.85         39.68         1.91 o                         
  -5   3   1         26.00         23.70         1.25 o                         
  -4   3   1         49.92         42.23         1.94 o                         
  -3   3   1        139.71        155.44         5.81 o                         
  -2   3   1        851.02       1203.32        88.01 o                         
  -1   3   1       2084.30       2923.00       264.17 o                         
   0   3   1        801.02       1188.34        91.22 o                         
   1   3   1       1234.02       1632.74       119.58 o                         
   2   3   1          2.12          3.02         0.19 o                         
   3   3   1         37.63         39.61         1.75 o                         
   4   3   1        259.92        266.92        21.99 o                         
   5   3   1          0.50          0.99         0.19 o                         
   6   3   1        597.37        653.57        53.15 o                         
   7   3   1         79.45         86.92         3.81 o                         
   8   3   1         10.23         12.66         0.85 o                         
   9   3   1         16.41         14.36         1.01 o                         
  10   3   1         21.22         26.58         1.94 o                         
  -8   4   1        711.86        650.04        30.61 o                         
  -7   4   1        233.61        227.98        11.99 o                         
  -6   4   1       2124.91       1789.35       145.08 o                         
  -4   4   1        144.32        163.58         6.16 o                         
  -3   4   1        301.27        359.67        21.99 o                         
  -2   4   1       2898.36       4287.86       380.84 o                         
  -1   4   1       1008.53       1551.75       161.85 o                         
   0   4   1        773.02        911.83        82.69 o                         
   1   4   1         47.96         48.44         2.12 o                         
   2   4   1        103.56         97.64         4.08 o                         
   3   4   1          3.38          5.20         0.36 o                         
   4   4   1        435.24        331.36        27.18 o                         
   5   4   1       2514.78       3236.03       260.06 o                         
   6   4   1         27.77         30.22         1.72 o                         
   7   4   1          0.19          0.31         0.22 o                         
   8   4   1        132.67        119.95         7.33 o                         
   9   4   1        508.13        559.36        27.77 o                         
  10   4   1         23.50         28.68         2.35 o                         
  -8   5   1         23.57         22.61         1.49 o                         
  -7   5   1        232.34        219.62        10.72 o                         
  -6   5   1         67.40         67.53         4.01 o                         
  -5   5   1        346.41        321.72        36.65 o                         
  -4   5   1        135.71        135.00         5.84 o                         
  -3   5   1        287.06        286.31        11.86 o                         
  -1   5   1         19.19         26.06         1.83 o                         
   0   5   1       2295.43       3197.35       222.71 o                         
   1   5   1        107.33        116.99         4.91 o                         
   2   5   1        720.11       1168.43       120.33 o                         
   3   5   1        735.31       1053.65       113.30 o                         
   4   5   1       3347.39       4418.95       308.29 o                         
   5   5   1       2216.26       3052.80       306.78 o                         
   6   5   1          0.41          1.38         0.35 o                         
   7   5   1          6.32          6.61         0.58 o                         
   8   5   1          5.94          6.22         0.83 o                         
   9   5   1          9.27         13.36         1.17 o                         
  -7   6   1       1148.88       1104.14        96.81 o                         
  -6   6   1        689.26        666.41        31.73 o                         
  -5   6   1          7.76          7.63         0.62 o                         
  -4   6   1         73.58         73.60         3.92 o                         
  -3   6   1         20.24         30.19         1.51 o                         
  -2   6   1       1327.37       1974.90       175.61 o                         
  -1   6   1       1683.13       2206.48       171.95 o                         
   0   6   1        140.09        168.87        13.74 o                         
   1   6   1       1109.06       1511.80       137.93 o                         
   2   6   1         39.41         47.87         2.15 o                         
   3   6   1        176.82        202.48         9.57 o                         
   4   6   1       1419.58       1763.62       162.00 o                         
   5   6   1        435.98        437.18        25.16 o                         
   6   6   1        144.53        153.98         8.28 o                         
   7   6   1          0.06          0.88         0.48 o                         
   8   6   1        189.96        239.56        25.66 o                         
   9   6   1        408.80        372.48        21.81 o                         
  -7   7   1         14.20         14.43         0.98 o                         
  -6   7   1         35.85         37.57         2.48 o                         
  -5   7   1         66.42         62.26         2.98 o                         
  -4   7   1        146.48        159.41        12.83 o                         
  -3   7   1         85.37         79.29         5.80 o                         
  -2   7   1        181.04        204.92        16.49 o                         
  -1   7   1         98.89        106.32         7.18 o                         
   0   7   1        573.09        448.04        37.57 o                         
   1   7   1         34.10         32.01         1.75 o                         
   2   7   1          7.25          7.52         0.79 o                         
   3   7   1         39.43         36.86         1.58 o                         
   6   7   1        222.45        212.38        10.76 o                         
   7   7   1         15.29         15.23         1.06 o                         
   8   7   1          3.78          3.28         0.66 o                         
   9   7   1        369.73        362.36        24.28 o                         
  -6   8   1        501.35        499.30        23.71 o                         
  -5   8   1          7.09          6.83         0.63 o                         
  -4   8   1        132.27        128.29         8.15 o                         
  -3   8   1          8.05          7.62         0.81 o                         
  -2   8   1         51.40         55.03         4.73 o                         
  -1   8   1         47.68         58.03         4.89 o                         
   0   8   1        149.74        192.47        16.65 o                         
   1   8   1         21.90         25.23         1.80 o                         
   2   8   1         66.65         69.49         2.79 o                         
   3   8   1         12.10         13.36         0.72 o                         
   4   8   1          2.83          4.23         0.37 o                         
   5   8   1        346.91        328.63        15.48 o                         
   6   8   1         68.73         75.78         5.17 o                         
   7   8   1         12.71         15.54         1.28 o                         
   8   8   1         16.37         16.70         1.69 o                         
  -5   9   1        182.41        196.06        15.88 o                         
  -4   9   1         49.57         50.17         3.61 o                         
  -2   9   1        237.70        246.45        19.85 o                         
  -1   9   1        190.44        182.01        14.66 o                         
   0   9   1        524.62        424.57        26.88 o                         
   1   9   1         20.24         24.24         1.54 o                         
   2   9   1          2.22          2.77         0.33 o                         
   3   9   1          1.23          0.37         0.19 o                         
   4   9   1        359.22        424.75        25.16 o                         
   5   9   1       1104.09        966.30        78.19 o                         
   6   9   1         12.11         11.25         1.04 o                         
   7   9   1          7.78          9.17         1.06 o                         
  -4  10   1         22.14         25.91         4.43 o                         
  -3  10   1          6.47          2.62         0.53 o                         
  -2  10   1         11.60         12.83         1.22 o                         
  -1  10   1        162.46        177.73        14.36 o                         
   0  10   1         97.20         97.00         4.58 o                         
   1  10   1         56.27         53.64         2.49 o                         
   2  10   1          0.29          0.64         0.26 o                         
   3  10   1        196.64        260.20        22.91 o                         
   4  10   1         21.43         21.19         2.34 o                         
   5  10   1        218.50        272.64        13.51 o                         
   6  10   1          6.57          9.62         1.11 o                         
  -2  11   1          4.02          4.80         0.59 o                         
  -1  11   1        181.42        195.75        15.88 o                         
   0  11   1        118.98        107.21         8.86 o                         
   1  11   1         52.69         50.59         2.60 o                         
   2  11   1          0.39          0.44         0.26 o                         
   3  11   1        187.26        182.09         9.06 o                         
   4  11   1         70.70         78.64         5.08 o                         
   5  11   1        118.42        142.44         7.31 o                         
  -3 -11   2        143.80        176.15        10.99 o                         
  -2 -11   2          8.59          7.02         1.06 o                         
  -1 -11   2        614.74        606.59        35.29 o                         
   0 -11   2         41.55         39.45         2.99 o                         
   1 -11   2        595.53        561.94        45.20 o                         
   2 -11   2        246.69        266.31        21.69 o                         
  -5 -10   2         32.29         39.66         3.30 o                         
  -4 -10   2         58.38         54.56         3.41 o                         
  -3 -10   2        483.66        510.62        31.10 o                         
  -2 -10   2        139.64        175.59         8.85 o                         
  -1 -10   2        226.04        236.84        11.77 o                         
   0 -10   2       1013.82       1092.45        97.27 o                         
   1 -10   2        119.16        133.64         8.02 o                         
   2 -10   2         48.61         60.79         7.79 o                         
   3 -10   2        212.43        193.61        15.88 o                         
   4 -10   2         78.10         66.45         7.64 o                         
  -6  -9   2        336.72        376.34        17.98 o                         
  -5  -9   2          6.85          6.72         0.80 o                         
  -3  -9   2         46.25         51.68         2.59 o                         
  -2  -9   2        843.42        811.14        65.36 o                         
   0  -9   2        352.92        374.29        17.61 o                         
   3  -9   2        245.70        221.71        18.02 o                         
   4  -9   2        469.63        388.24        45.20 o                         
   5  -9   2         20.39         25.92         5.80 o                         
  -7  -8   2        260.48        251.55        17.41 o                         
  -6  -8   2         79.49         78.49         4.20 o                         
  -5  -8   2        284.19        269.57        12.98 o                         
  -4  -8   2        452.26        463.49        26.77 o                         
  -2  -8   2        438.26        432.58        20.78 o                         
  -1  -8   2         64.31         68.56         3.62 o                         
   0  -8   2          2.85          3.31         0.39 o                         
   1  -8   2         43.71         46.69         2.94 o                         
   5  -8   2        991.02       1251.24       101.40 o                         
   6  -8   2         92.01        103.54         8.86 o                         
  -8  -7   2         30.82         26.88         2.75 o                         
  -7  -7   2         63.68         68.88         6.16 o                         
  -6  -7   2          2.44          1.72         0.54 o                         
  -5  -7   2          2.97          2.77         0.37 o                         
  -4  -7   2        204.27        203.09         9.70 o                         
  -3  -7   2        133.22        137.67         6.81 o                         
  -2  -7   2        121.46        119.36         5.10 o                         
   0  -7   2        241.57        285.20        15.85 o                         
   1  -7   2        256.38        281.80        16.74 o                         
   2  -7   2          0.71          0.83         0.26 o                         
   4  -7   2          0.16          1.07         0.65 o                         
   5  -7   2        143.36        143.71        14.95 o                         
   6  -7   2         32.70         38.78         3.67 o                         
   7  -7   2          2.75          5.00         0.77 o                         
  -8  -6   2        101.42        104.15        10.08 o                         
  -7  -6   2         55.88         66.48         3.46 o                         
  -6  -6   2        128.17        143.72         7.16 o                         
  -5  -6   2         59.58         54.79         2.53 o                         
  -4  -6   2        346.06        334.48        19.54 o                         
  -3  -6   2        651.47        583.01        47.34 o                         
  -2  -6   2         39.74         36.52         1.60 o                         
  -1  -6   2          3.66          4.66         0.42 o                         
   0  -6   2       1838.66       2431.54       199.48 o                         
   1  -6   2       1398.68       1605.17       147.68 o                         
   2  -6   2         26.37         32.42         4.73 o                         
   5  -6   2          7.56         16.19         2.44 o                         
   6  -6   2        165.90        153.03         7.60 o                         
   7  -6   2          1.10          0.84         0.31 o                         
   8  -6   2          0.24          0.23         0.25 o                         
  -8  -5   2          2.37          2.91         0.54 o                         
  -7  -5   2        207.84        254.74        31.15 o                         
  -6  -5   2         77.12         72.11         3.26 o                         
  -5  -5   2         56.19         60.60         3.21 o                         
  -4  -5   2         68.88         73.62         3.27 o                         
  -3  -5   2         97.20         88.21         4.40 o                         
  -2  -5   2       1178.77       1283.45       243.25 o                         
  -1  -5   2       4620.54       5371.84       361.27 o                         
   0  -5   2         23.01         32.17         1.32 o                         
   1  -5   2       4338.12       4988.91       332.88 o                         
   2  -5   2        880.06        975.77       134.09 o                         
   5  -5   2        251.35        302.84        27.95 o                         
   6  -5   2         69.22         70.94         4.32 o                         
   7  -5   2         36.17         45.63         2.28 o                         
   8  -5   2        266.89        335.47        19.54 o                         
  -9  -4   2          5.08         10.35         1.07 o                         
  -8  -4   2        123.76        131.80         6.63 o                         
  -7  -4   2        210.82        180.98        10.41 o                         
  -6  -4   2         88.60         77.71         4.10 o                         
  -5  -4   2         30.98         36.66         1.57 o                         
  -4  -4   2        375.04        365.57        30.24 o                         
  -3  -4   2       1019.58       1074.10       112.61 o                         
  -2  -4   2        349.44        431.40        74.23 o                         
  -1  -4   2         47.55         49.23         2.52 o                         
   0  -4   2       1511.91       1722.32       141.64 o                         
   1  -4   2        522.25        687.84        82.22 o                         
   2  -4   2       1316.89       1394.46       162.15 o                         
   3  -4   2        582.52        453.84        37.26 o                         
   4  -4   2        716.99        587.59        48.26 o                         
   5  -4   2        431.62        507.60        30.50 o                         
   6  -4   2          3.63          3.90         0.46 o                         
   7  -4   2        181.63        157.69         9.50 o                         
   8  -4   2         10.12         10.95         1.01 o                         
   9  -4   2         79.18         79.30         6.57 o                         
  -9  -3   2         32.54         23.82         2.44 o                         
  -8  -3   2         34.03         31.82         3.67 o                         
  -7  -3   2        402.74        336.56        27.49 o                         
  -5  -3   2          2.17          2.89         0.48 o                         
  -4  -3   2         17.23         22.16         1.34 o                         
  -3  -3   2        236.92        194.52        11.45 o                         
  -2  -3   2       2665.91       2698.14       196.83 o                         
  -1  -3   2       1532.20       1748.33       175.30 o                         
   0  -3   2         70.26         66.51         3.29 o                         
   1  -3   2         61.83         70.83         3.47 o                         
   2  -3   2         65.86         73.93         3.57 o                         
   3  -3   2       1429.19       1267.33       100.64 o                         
   4  -3   2        244.32        236.46        24.28 o                         
   5  -3   2         43.52         39.68         1.85 o                         
   6  -3   2          9.20          9.45         0.75 o                         
   7  -3   2        125.41        101.99         5.82 o                         
   8  -3   2        490.14        435.49        21.60 o                         
   9  -3   2        294.91        341.81        20.16 o                         
  -8  -2   2          5.47          5.77         0.60 o                         
  -7  -2   2        706.90        644.79        37.04 o                         
  -6  -2   2        178.67        154.92         9.28 o                         
  -5  -2   2        110.95        109.56         4.61 o                         
  -4  -2   2        138.57        117.35         6.14 o                         
  -3  -2   2        419.36        440.48        72.07 o                         
  -2  -2   2        134.08        127.56         7.56 o                         
  -1  -2   2        359.06        370.09        66.43 o                         
   0  -2   2        165.83        165.68        35.95 o                         
   1  -2   2       5065.17       4491.23       283.55 o                         
   2  -2   2        315.42        315.44        46.97 o                         
   3  -2   2        207.33        182.30        10.58 o                         
   4  -2   2       2386.29       2257.24       210.41 o                         
   5  -2   2        245.04        186.00        13.44 o                         
   6  -2   2        141.75        155.72         8.13 o                         
   7  -2   2          0.92          1.22         0.26 o                         
   8  -2   2         68.38         67.77         3.57 o                         
   9  -2   2         35.22         33.22         2.42 o                         
  10  -2   2         21.44         27.49         2.13 o                         
  -9  -1   2          0.15         -0.14         0.21 o                         
  -8  -1   2         19.54         19.07         1.21 o                         
  -6  -1   2        493.40        454.45        26.13 o                         
  -5  -1   2          2.64          3.25         0.33 o                         
  -4  -1   2         17.05         24.02         1.51 o                         
  -3  -1   2       1762.50       1896.15       269.97 o                         
  -2  -1   2       4006.92       3938.77       490.79 o                         
  -1  -1   2        734.03        602.86        60.68 o                         
   0  -1   2        758.07        633.63        59.81 o                         
   1  -1   2        700.84        574.37        54.42 o                         
   2  -1   2        791.78        633.41        79.41 o                         
   3  -1   2        172.10        185.58        10.69 o                         
   4  -1   2       1282.43        727.48        87.05 o                         
   5  -1   2       1228.65       2235.25       200.94 o                         
   6  -1   2          5.60          2.83         0.39 o                         
   7  -1   2        152.07        142.01        14.34 o                         
   8  -1   2         63.37         60.84         3.27 o                         
   9  -1   2        188.26        201.55        11.38 o                         
  10  -1   2         23.43         18.22         1.56 o                         
  -9   0   2          0.19          0.37         0.20 o                         
  -8   0   2         43.43         44.32         2.20 o                         
  -7   0   2          8.23          6.35         0.55 o                         
  -6   0   2         16.56         16.38         0.84 o                         
  -5   0   2          1.40          3.19         0.68 o                         
  -4   0   2          8.17          9.16         0.65 o                         
  -3   0   2         42.45         50.08         2.73 o                         
  -2   0   2        670.16        616.62        93.00 o                         
  -1   0   2        330.10        268.13        39.47 o                         
   0   0   2        559.90        415.95        42.97 o                         
   1   0   2         21.53         22.53         1.37 o                         
   2   0   2          5.38          5.19         0.61 o                         
   3   0   2        711.95        817.25        93.77 o                         
   4   0   2       3285.39       4758.49       291.42 o                         
   5   0   2         73.94         62.00         3.05 o                         
   6   0   2        153.02        141.99         8.41 o                         
   7   0   2         12.77          9.41         0.67 o                         
   8   0   2         75.13         67.49         3.01 o                         
   9   0   2        552.18        549.59        27.11 o                         
  10   0   2         13.61         11.63         0.90 o                         
  -9   1   2        191.89        200.06         9.83 o                         
  -8   1   2        262.09        285.66        13.73 o                         
  -7   1   2        103.65         93.76         4.28 o                         
  -6   1   2       1254.31       1260.10       102.63 o                         
  -5   1   2        194.07        224.52        11.82 o                         
  -4   1   2        310.55        433.38        36.04 o                         
  -3   1   2        100.94         79.91         3.82 o                         
  -2   1   2        505.65        306.61        41.60 o                         
  -1   1   2         17.13         13.15         0.67 o                         
   0   1   2       6121.42       3273.91       294.10 o                         
   1   1   2        391.21        475.77        46.20 o                         
   2   1   2       1075.86       1510.43       108.57 o                         
   3   1   2        157.44        153.61         8.85 o                         
   5   1   2        547.02        792.02        74.64 o                         
   6   1   2         79.20         81.48         4.75 o                         
   7   1   2        326.25        331.36        26.88 o                         
   8   1   2          5.29          5.96         0.54 o                         
   9   1   2        171.80        154.44         7.57 o                         
  10   1   2         79.41         61.39         2.88 o                         
  -9   2   2        752.18        844.46        49.01 o                         
  -8   2   2        105.50        132.01         8.48 o                         
  -6   2   2          0.07          1.02         0.21 o                         
  -5   2   2        316.95        295.64        12.17 o                         
  -4   2   2        732.72        641.65        86.44 o                         
  -3   2   2        144.36        132.15         6.29 o                         
  -2   2   2       1280.41        798.01        97.74 o                         
  -1   2   2        477.91        580.87        77.89 o                         
   0   2   2       6575.04       9335.20       553.37 o                         
   1   2   2       4078.32       5808.85       355.32 o                         
   2   2   2         13.15         13.47         0.95 o                         
   3   2   2        647.14        798.39        72.72 o                         
   4   2   2       3397.79       5195.19       328.56 o                         
   5   2   2       1769.27       2663.06       318.54 o                         
   6   2   2          0.73          2.09         0.32 o                         
   7   2   2        163.96        176.71         7.33 o                         
   8   2   2          0.74          0.15         0.24 o                         
   9   2   2         31.74         41.92         2.06 o                         
  10   2   2         20.41         19.38         1.18 o                         
  -8   3   2        204.73        199.70        12.35 o                         
  -7   3   2        644.99        652.78        30.45 o                         
  -6   3   2        725.18        661.20        54.98 o                         
  -5   3   2        297.50        308.38        14.46 o                         
  -4   3   2        298.92        308.71        12.82 o                         
  -3   3   2        760.46        525.89        82.16 o                         
  -2   3   2       2631.79       3718.57       324.80 o                         
  -1   3   2        721.62       1042.96       123.40 o                         
   0   3   2       2441.74       3861.21       247.63 o                         
   1   3   2       1614.56       2474.92       169.84 o                         
   2   3   2       1701.24       2603.24       257.76 o                         
   3   3   2        366.21        566.95        66.70 o                         
   4   3   2        372.08        642.00        77.75 o                         
   5   3   2          0.72          1.78         0.25 o                         
   6   3   2         63.61         65.68         4.21 o                         
   7   3   2        288.85        297.20        12.14 o                         
   8   3   2        428.85        380.49        15.46 o                         
   9   3   2          3.89          5.37         0.58 o                         
  10   3   2        175.77        177.72        16.19 o                         
  -8   4   2        178.09        187.43        12.17 o                         
  -7   4   2        185.26        171.43         7.33 o                         
  -6   4   2         46.83         44.84         2.13 o                         
  -5   4   2         25.46         25.77         1.36 o                         
  -4   4   2        275.94        319.72        11.76 o                         
  -3   4   2          0.22          0.92         0.61 o                         
  -2   4   2         32.34         22.53         1.27 o                         
  -1   4   2         22.70         20.08         1.10 o                         
   0   4   2        169.27        164.62         9.59 o                         
   1   4   2        376.63        594.07        66.73 o                         
   2   4   2        203.39        205.28         9.69 o                         
   3   4   2       2848.14       3967.98       269.72 o                         
   4   4   2        811.31        983.40       100.08 o                         
   5   4   2        131.12        128.93         6.23 o                         
   6   4   2         85.13         94.50         4.04 o                         
   7   4   2        112.24         94.50         4.08 o                         
   8   4   2        385.25        400.79        21.91 o                         
   9   4   2        139.59        162.13         6.83 o                         
  10   4   2          1.19          0.98         0.51 o                         
  -8   5   2        100.24        133.17        11.30 o                         
  -7   5   2         74.75         73.83         3.37 o                         
  -6   5   2          7.48          8.66         0.63 o                         
  -5   5   2          2.11          3.34         0.35 o                         
  -4   5   2       1089.98        828.24        68.11 o                         
  -3   5   2        858.86        830.08        68.11 o                         
  -2   5   2        988.78       1691.35       136.15 o                         
   0   5   2        102.03        150.99         7.22 o                         
   1   5   2        806.32       1245.06       112.30 o                         
   2   5   2         55.11         76.39         3.30 o                         
   3   5   2        276.52        489.44        77.42 o                         
   4   5   2          0.25          1.22         0.25 o                         
   5   5   2          6.64          8.19         0.58 o                         
   6   5   2        160.99        157.51         7.89 o                         
   7   5   2         26.84         25.25         1.35 o                         
   8   5   2        117.68        131.42        12.37 o                         
   9   5   2          7.54          7.33         1.02 o                         
  -7   6   2        979.85        990.38        53.54 o                         
  -6   6   2          0.44          0.44         0.24 o                         
  -5   6   2        225.56        238.55        14.48 o                         
  -4   6   2          0.81          0.57         0.26 o                         
  -3   6   2         62.70         69.43         3.16 o                         
  -2   6   2       1370.86       2040.81       215.47 o                         
  -1   6   2          3.42          9.96         0.88 o                         
   0   6   2         51.54         73.01         4.32 o                         
   1   6   2        354.68        316.40        26.88 o                         
   2   6   2       1609.29       2607.06       204.38 o                         
   3   6   2       1066.61       1318.35       131.71 o                         
   4   6   2        198.36        200.08        11.76 o                         
   5   6   2          0.52          1.41         0.21 o                         
   6   6   2         88.22         86.25         4.35 o                         
   7   6   2        609.56        640.41        30.88 o                         
   8   6   2        413.37        427.84        24.17 o                         
   9   6   2         43.81         42.30         3.30 o                         
  -6   7   2         15.63         20.34         1.67 o                         
  -5   7   2          1.10          1.62         0.45 o                         
  -4   7   2        329.58        323.68        13.51 o                         
  -3   7   2          8.32         10.31         0.74 o                         
  -2   7   2         11.31         14.14         1.45 o                         
  -1   7   2         99.94        105.86         6.05 o                         
   0   7   2        752.46        535.36        44.90 o                         
   1   7   2        189.20        188.08        10.74 o                         
   2   7   2        497.29        467.86        39.10 o                         
   3   7   2        283.61        312.21        12.78 o                         
   4   7   2        446.88        475.68        27.31 o                         
   5   7   2          4.29          2.42         0.36 o                         
   6   7   2         78.47         80.08         3.58 o                         
   7   7   2          6.57          6.26         0.66 o                         
   8   7   2          4.06          4.77         0.71 o                         
   9   7   2          2.21          3.71         0.86 o                         
  -6   8   2         22.23         22.50         1.17 o                         
  -5   8   2         13.61         15.44         0.90 o                         
  -4   8   2         43.80         42.09         1.90 o                         
  -3   8   2          1.99          2.13         0.27 o                         
  -2   8   2        493.47        606.33        34.98 o                         
  -1   8   2        286.75        326.81        15.39 o                         
   0   8   2         20.28         29.16         3.21 o                         
   1   8   2         26.86         35.77         1.90 o                         
   2   8   2        136.43        127.02         6.43 o                         
   4   8   2        456.18        436.62        20.51 o                         
   5   8   2         10.95         11.92         1.07 o                         
   6   8   2          1.74          1.87         0.33 o                         
   7   8   2         87.38         93.34         6.26 o                         
   8   8   2        352.39        339.17        31.00 o                         
  -5   9   2         18.67         17.38         1.14 o                         
  -4   9   2          2.04          1.47         0.45 o                         
  -3   9   2         20.62         24.27         4.28 o                         
  -2   9   2          9.76          9.89         2.04 o                         
  -1   9   2          0.08          0.77         0.31 o                         
   0   9   2         85.37         85.13         7.48 o                         
   2   9   2         28.51         24.57         1.35 o                         
   3   9   2         26.21         26.96         1.45 o                         
   4   9   2          0.64          2.14         0.36 o                         
   5   9   2        105.17        109.83         7.52 o                         
   6   9   2        304.24        351.07        21.17 o                         
   7   9   2          3.64          2.88         0.63 o                         
  -3  10   2         10.74          7.59         1.53 o                         
  -2  10   2        129.62        116.74        12.06 o                         
  -1  10   2         29.30         29.17         5.35 o                         
   0  10   2          0.50          1.09         0.62 o                         
   1  10   2         23.76         27.14         3.37 o                         
   2  10   2        342.28        322.86        13.09 o                         
   3  10   2          1.93          2.41         0.37 o                         
   4  10   2        290.37        260.18        12.73 o                         
   5  10   2         21.30         20.37         1.17 o                         
   6  10   2          6.56          7.17         0.84 o                         
  -2  11   2        116.27        142.64        11.61 o                         
  -1  11   2          0.31          0.24         0.30 o                         
   0  11   2         26.76         27.44         2.75 o                         
   1  11   2         17.50         11.72         0.78 o                         
   2  11   2         14.02         13.82         0.90 o                         
   3  11   2         85.53        104.12         5.11 o                         
   4  11   2        234.88        213.98        13.22 o                         
   5  11   2         11.39         13.11         1.32 o                         
  -2 -11   3          0.38          0.28         0.26 o                         
  -1 -11   3          1.88          2.83         0.56 o                         
   0 -11   3        622.08        595.51        34.54 o                         
   1 -11   3         20.24         30.84         3.82 o                         
  -4 -10   3        144.50        156.11         9.36 o                         
  -3 -10   3         38.50         39.79         2.39 o                         
  -2 -10   3         19.19         20.62         1.59 o                         
  -1 -10   3          2.82          4.48         0.57 o                         
   0 -10   3          5.11          4.01         1.37 o                         
   1 -10   3        287.05        320.24        18.76 o                         
   2 -10   3        149.65        160.93        13.13 o                         
   3 -10   3         11.84          9.76         1.01 o                         
   4 -10   3        105.09         99.27         8.25 o                         
  -6  -9   3        618.89        736.95        60.17 o                         
  -5  -9   3        151.07        155.51         9.57 o                         
  -4  -9   3         27.10         26.65         1.78 o                         
  -3  -9   3         15.92         14.72         1.14 o                         
  -2  -9   3          8.91          9.32         0.78 o                         
  -1  -9   3        360.12        407.19        23.75 o                         
   0  -9   3        369.32        430.45        20.50 o                         
   1  -9   3        259.13        242.51        14.33 o                         
   2  -9   3        178.51        156.06         9.57 o                         
   3  -9   3         40.17         35.99         4.28 o                         
   4  -9   3         33.57         29.02         4.28 o                         
   5  -9   3         35.15         37.87         4.58 o                         
  -6  -8   3         11.15          9.50         1.38 o                         
  -5  -8   3         22.37         25.05         1.39 o                         
  -4  -8   3        173.39        173.37         8.57 o                         
  -3  -8   3        311.56        305.54        14.57 o                         
  -2  -8   3         10.70          8.91         0.80 o                         
  -1  -8   3        109.40        111.81         4.99 o                         
   2  -8   3          8.33          9.45         0.97 o                         
   4  -8   3        516.15        363.44        31.15 o                         
   6  -8   3          2.70          6.72         1.83 o                         
  -7  -7   3         32.12         30.58         2.49 o                         
  -6  -7   3         28.90         32.39         1.86 o                         
  -5  -7   3        751.43        598.89        48.87 o                         
  -4  -7   3        316.03        304.06        12.51 o                         
  -3  -7   3        250.39        279.95        16.20 o                         
  -2  -7   3         10.08         10.77         0.74 o                         
  -1  -7   3          2.36          2.57         0.68 o                         
   1  -7   3         10.89         10.58         0.64 o                         
   2  -7   3          0.51          1.34         0.51 o                         
   3  -7   3        309.88        288.86        34.06 o                         
   4  -7   3        541.51        351.22        29.93 o                         
   5  -7   3        535.74        739.39        60.17 o                         
   6  -7   3         37.99         52.06         3.42 o                         
   7  -7   3         98.95        106.33         5.61 o                         
  -8  -6   3          8.28          6.65         1.06 o                         
  -7  -6   3          2.02          1.88         0.47 o                         
  -6  -6   3        420.24        419.31        19.92 o                         
  -5  -6   3        501.62        469.26        19.08 o                         
  -4  -6   3          4.27          6.56         0.51 o                         
  -3  -6   3        317.13        331.67        27.79 o                         
  -2  -6   3        643.17        672.95       149.80 o                         
  -1  -6   3          0.63          0.46         0.16 o                         
   0  -6   3         26.62         27.39         1.28 o                         
   1  -6   3        647.78        766.07       113.60 o                         
   2  -6   3        771.57        823.70       114.70 o                         
   3  -6   3        100.40        101.99         7.18 o                         
   4  -6   3         21.07         27.18         3.05 o                         
   5  -6   3        161.72        192.62        23.37 o                         
   6  -6   3        227.83        226.20        10.96 o                         
   7  -6   3        459.56        534.27        26.32 o                         
   8  -6   3          0.07          0.15         0.24 o                         
  -8  -5   3         84.63         78.19         7.94 o                         
  -6  -5   3        265.25        258.62        10.79 o                         
  -5  -5   3        868.81        728.70        58.95 o                         
  -4  -5   3        202.81        201.14         8.39 o                         
  -3  -5   3        339.93        336.60        19.44 o                         
  -2  -5   3        258.00        237.16        11.40 o                         
  -1  -5   3        147.10        161.54         6.64 o                         
   0  -5   3         82.84         98.69         4.12 o                         
   1  -5   3       1027.06       1072.70       114.31 o                         
   2  -5   3        118.75        106.98         6.35 o                         
   5  -5   3         70.96         67.42         2.95 o                         
   6  -5   3         55.89         62.04         3.54 o                         
   7  -5   3        178.94        180.93         8.86 o                         
   8  -5   3         61.44         81.60         7.33 o                         
  -7  -4   3        140.95        172.54        14.97 o                         
  -6  -4   3         87.90         88.82         3.81 o                         
  -5  -4   3         44.95         39.72         1.78 o                         
  -4  -4   3       2557.53       2538.85       219.90 o                         
  -3  -4   3        558.30        551.42        94.09 o                         
  -2  -4   3          8.60          3.19         0.39 o                         
  -1  -4   3       1764.83       1959.40       330.91 o                         
   0  -4   3       1639.84       1633.36       192.87 o                         
   1  -4   3       4487.62       3753.41       373.51 o                         
   2  -4   3         50.58         49.47         3.02 o                         
   3  -4   3       1095.43       1324.66       119.63 o                         
   4  -4   3        207.28        223.68        12.85 o                         
   6  -4   3        399.92        454.37        45.80 o                         
   7  -4   3        102.47         86.67        10.54 o                         
   8  -4   3          1.50          1.18         0.39 o                         
   9  -4   3         48.27         47.13         2.63 o                         
  -9  -3   3          4.29          4.35         0.73 o                         
  -8  -3   3        172.98        265.43        15.73 o                         
  -7  -3   3        399.75        422.70        48.09 o                         
  -6  -3   3        224.82        218.02         9.01 o                         
  -5  -3   3        398.16        417.79        24.43 o                         
  -4  -3   3          0.10          0.26         0.18 o                         
  -3  -3   3       1547.21       1528.31       199.57 o                         
  -2  -3   3        279.79        193.75        54.85 o                         
  -1  -3   3       1529.60       1493.68       236.53 o                         
   0  -3   3        554.41        545.08        79.16 o                         
   1  -3   3        412.58        506.38        86.27 o                         
   2  -3   3       2273.63       2006.11       299.92 o                         
   3  -3   3       1996.44       1743.92       137.77 o                         
   4  -3   3        488.89        435.52        35.74 o                         
   5  -3   3        499.39        632.20        50.09 o                         
   6  -3   3         56.54         45.33         2.91 o                         
   7  -3   3       1501.85       1750.87       140.80 o                         
   8  -3   3        318.75        350.07        20.19 o                         
   9  -3   3         55.26         53.42         3.02 o                         
  -8  -2   3         33.97         34.01         1.68 o                         
  -7  -2   3         17.91         18.92         1.94 o                         
  -6  -2   3        110.97        110.22         9.77 o                         
  -5  -2   3        485.05        467.56       116.98 o                         
  -4  -2   3       1635.73       1622.67       187.37 o                         
  -3  -2   3        596.96        513.05        79.49 o                         
  -2  -2   3         76.48         88.14         5.29 o                         
  -1  -2   3        250.61        271.70        55.82 o                         
   0  -2   3          0.81          2.39         0.27 o                         
   1  -2   3       3447.60       2870.98       201.58 o                         
   2  -2   3        749.68        672.20        70.80 o                         
   3  -2   3        733.40        557.75        67.30 o                         
   4  -2   3       1218.61       1041.74       130.73 o                         
   5  -2   3        572.43        507.87        91.02 o                         
   7  -2   3        185.32        177.70         8.58 o                         
   8  -2   3        117.58        101.35         5.11 o                         
   9  -2   3          4.81          5.35         0.92 o                         
  10  -2   3         15.13         16.69         1.68 o                         
  -9  -1   3          4.14          3.74         0.59 o                         
  -8  -1   3          1.55          0.71         0.40 o                         
  -6  -1   3          0.72          0.81         0.26 o                         
  -5  -1   3         10.84          3.28         0.60 o                         
  -4  -1   3          0.65          0.43         0.20 o                         
  -3  -1   3        441.49        535.49        77.40 o                         
  -2  -1   3       2208.84       1870.27       183.69 o                         
  -1  -1   3        173.23        171.86        47.79 o                         
   0  -1   3        394.58        369.88        62.35 o                         
   1  -1   3          4.78         12.22         1.22 o                         
   2  -1   3       1260.88        908.46        81.42 o                         
   3  -1   3       1132.49        702.44        97.43 o                         
   4  -1   3        823.68        600.12        89.49 o                         
   5  -1   3       1267.08       1044.49       128.28 o                         
   6  -1   3          6.13          6.88         0.65 o                         
   7  -1   3        331.25        260.74        19.24 o                         
   8  -1   3        488.76        372.00        21.60 o                         
   9  -1   3          6.05          5.70         0.71 o                         
  10  -1   3        205.23        195.14        16.80 o                         
  -9   0   3         89.06         90.03         5.81 o                         
  -8   0   3        456.41        531.27        30.78 o                         
  -7   0   3         85.60         78.22         3.17 o                         
  -6   0   3       1068.20       1052.43        86.44 o                         
  -5   0   3          3.05          3.67         0.36 o                         
  -4   0   3       1615.24       1869.56       192.70 o                         
  -3   0   3         95.28        130.35         8.70 o                         
  -2   0   3         51.64         71.23         2.98 o                         
  -1   0   3        215.03        122.68        33.90 o                         
   0   0   3        228.98        181.16        39.50 o                         
   1   0   3        652.16        424.07        56.47 o                         
   2   0   3         10.84         13.23         0.74 o                         
   3   0   3          3.85          6.78         0.92 o                         
   4   0   3         54.26         63.65         3.67 o                         
   5   0   3        138.48        161.04         6.53 o                         
   6   0   3         38.82         36.91         3.05 o                         
   7   0   3         53.75         57.63         2.56 o                         
   8   0   3        273.27        236.82        11.34 o                         
   9   0   3         31.99         30.15         1.92 o                         
  10   0   3        439.04        424.82        17.33 o                         
  -8   1   3        593.54        559.61        26.15 o                         
  -7   1   3        111.44        113.06         5.43 o                         
  -6   1   3        402.29        370.00        17.80 o                         
  -5   1   3          0.02          0.26         0.15 o                         
  -4   1   3       1033.44        932.64        90.15 o                         
  -3   1   3        523.50        634.63        52.23 o                         
  -2   1   3         88.11         83.41         3.54 o                         
  -1   1   3       1851.41       1256.76       102.05 o                         
   0   1   3        106.56        120.71         7.34 o                         
   1   1   3      11477.21      14514.56      1208.17 o                         
   2   1   3       2596.25       3319.72       313.95 o                         
   3   1   3        989.68       1302.52       105.80 o                         
   4   1   3         19.80         23.67         1.51 o                         
   5   1   3        173.17        185.01         8.64 o                         
   6   1   3        555.59       1050.29       131.34 o                         
   7   1   3        542.55        555.54        44.14 o                         
   8   1   3        457.79        394.36        14.34 o                         
   9   1   3        190.00        206.75        18.02 o                         
  10   1   3          5.66          4.01         0.46 o                         
  -8   2   3        154.99        159.68         6.96 o                         
  -7   2   3         63.53         67.31         4.17 o                         
  -6   2   3          8.74          9.33         0.68 o                         
  -5   2   3         87.94         86.40         4.42 o                         
  -4   2   3        556.80        705.49        58.03 o                         
  -3   2   3        213.31        252.26        20.31 o                         
  -2   2   3       1895.88       1411.56       161.85 o                         
  -1   2   3        254.10        270.08        15.98 o                         
   0   2   3         32.01         28.86         1.35 o                         
   1   2   3       1020.10       1505.33       118.63 o                         
   2   2   3         80.96         74.37         4.73 o                         
   3   2   3        980.89       1472.30       118.57 o                         
   4   2   3          1.33          2.52         0.33 o                         
   5   2   3        195.34        199.47        11.31 o                         
   6   2   3        427.74        394.59        32.07 o                         
   7   2   3        228.21        245.21        11.52 o                         
   8   2   3       1024.22        901.85        73.00 o                         
   9   2   3         48.32         45.89         2.20 o                         
  10   2   3         24.07         20.35         1.50 o                         
  -8   3   3        305.67        321.54        16.19 o                         
  -7   3   3         68.43         68.56         3.66 o                         
  -6   3   3         44.18         45.05         2.20 o                         
  -5   3   3         60.79         63.90         2.86 o                         
  -4   3   3        358.60        374.13        30.54 o                         
  -3   3   3        157.60        239.03        12.50 o                         
  -2   3   3        500.07        556.74        45.81 o                         
   0   3   3        423.46        661.58        70.45 o                         
   1   3   3        225.40        187.14         9.09 o                         
   2   3   3       5518.80       7897.14       487.28 o                         
   3   3   3        473.74        650.27        77.54 o                         
   4   3   3        317.97        500.83        73.09 o                         
   6   3   3        355.04        389.56        18.22 o                         
   7   3   3         79.27         89.19         4.39 o                         
   8   3   3        101.16         82.39         3.62 o                         
   9   3   3        103.40        103.17         5.22 o                         
  10   3   3        212.77        196.69        11.66 o                         
  -8   4   3        139.73        140.12         7.20 o                         
  -7   4   3         30.56         30.91         1.82 o                         
  -6   4   3         51.58         59.49         2.76 o                         
  -5   4   3         30.35         25.44         2.54 o                         
  -4   4   3       1072.64       1187.40        96.82 o                         
  -2   4   3       1570.13       2371.47       315.79 o                         
  -1   4   3         35.73         29.73         1.63 o                         
   0   4   3        339.07        298.68        17.82 o                         
   1   4   3         18.37         29.93         1.32 o                         
   2   4   3        222.06        214.12        12.31 o                         
   3   4   3        981.97       1346.10       120.43 o                         
   4   4   3        493.64        726.11        96.60 o                         
   5   4   3        136.01        160.22        20.30 o                         
   6   4   3          0.00          0.24         0.20 o                         
   7   4   3         55.44         59.12         3.11 o                         
   8   4   3        220.19        233.06         9.66 o                         
   9   4   3         12.29         15.15         1.01 o                         
  10   4   3        175.66        155.27         9.39 o                         
  -7   5   3        444.79        446.96        18.39 o                         
  -6   5   3          0.46          0.37         0.24 o                         
  -5   5   3          9.09         10.63         0.79 o                         
  -4   5   3        214.51        227.37         8.55 o                         
  -3   5   3          0.60          0.82         0.16 o                         
  -2   5   3       1827.59       3167.14       248.59 o                         
  -1   5   3         47.86         58.61         2.38 o                         
   0   5   3          0.42          2.12         0.24 o                         
   1   5   3         82.14         69.51         3.00 o                         
   2   5   3        895.50       1167.67       113.10 o                         
   3   5   3        888.80       1413.56       133.02 o                         
   4   5   3         35.33         36.93         2.48 o                         
   5   5   3         33.39         41.16         2.50 o                         
   6   5   3         23.55         22.92         1.39 o                         
   7   5   3        132.39        121.50         5.99 o                         
   8   5   3         57.13         52.22         3.56 o                         
   9   5   3         54.17         59.75         3.36 o                         
  10   5   3         53.35         69.64         6.72 o                         
  -7   6   3         39.11         41.52         2.12 o                         
  -6   6   3         19.10         16.31         1.45 o                         
  -5   6   3         58.49         57.55         2.40 o                         
  -4   6   3         80.12         80.47         3.51 o                         
  -3   6   3         12.25         21.50         1.57 o                         
  -2   6   3        439.84        442.63        21.20 o                         
  -1   6   3        237.76        231.79        18.63 o                         
   0   6   3        230.63        241.01        27.95 o                         
   1   6   3        162.77        174.35         9.93 o                         
   2   6   3        368.75        386.26        22.35 o                         
   3   6   3         19.88         37.04         1.78 o                         
   4   6   3        342.71        335.27        15.80 o                         
   5   6   3        572.73        580.57        46.73 o                         
   6   6   3          0.37          0.53         0.25 o                         
   7   6   3          0.45          0.44         0.24 o                         
   8   6   3        124.10        142.80         6.26 o                         
   9   6   3        361.96        283.72        23.52 o                         
  -6   7   3          2.71          3.80         0.38 o                         
  -5   7   3        108.42        116.79         5.93 o                         
  -4   7   3        420.49        425.95        17.72 o                         
  -3   7   3        278.72        308.10        14.71 o                         
  -2   7   3         26.28         27.42         1.52 o                         
  -1   7   3        204.06        265.16        21.53 o                         
   1   7   3         34.84         42.55         2.12 o                         
   2   7   3        896.71        712.21        58.95 o                         
   3   7   3        255.19        265.42        12.86 o                         
   4   7   3         22.35         29.36         1.94 o                         
   5   7   3         11.82         15.57         0.95 o                         
   6   7   3         30.09         24.40         1.42 o                         
   7   7   3         18.95         19.98         1.48 o                         
   8   7   3         90.48        100.18         6.58 o                         
   9   7   3         34.03         37.75         5.50 o                         
  -5   8   3         83.55         86.47         3.57 o                         
  -4   8   3         84.23         96.26         3.87 o                         
  -3   8   3        570.65        542.60        31.93 o                         
  -1   8   3          3.09          2.45         0.35 o                         
   0   8   3         74.56        101.95         6.35 o                         
   1   8   3        171.10        163.75         9.39 o                         
   2   8   3       1070.54        844.13        69.64 o                         
   3   8   3         77.79         75.43         4.12 o                         
   4   8   3          6.17          7.16         0.64 o                         
   5   8   3          3.97          4.63         0.46 o                         
   6   8   3        247.32        223.55        18.63 o                         
   7   8   3         56.30         67.79         3.67 o                         
   8   8   3        156.24        115.15        10.08 o                         
  -4   9   3         63.65         68.06         3.62 o                         
  -3   9   3         95.69         93.52         4.86 o                         
  -2   9   3          4.19          2.96         0.41 o                         
  -1   9   3        457.00        419.29        19.95 o                         
   0   9   3         63.56         93.16         7.64 o                         
   2   9   3        182.42        159.95         7.58 o                         
   3   9   3         16.87         16.94         1.47 o                         
   4   9   3        880.47        812.06        67.20 o                         
   5   9   3          0.68          0.82         0.37 o                         
   6   9   3        381.89        466.54        22.77 o                         
   7   9   3          0.66          0.74         0.44 o                         
  -3  10   3         16.02         24.58         1.98 o                         
  -2  10   3        804.69        679.83        58.03 o                         
  -1  10   3        290.05        235.22        11.55 o                         
   0  10   3         54.60         40.33         2.37 o                         
   1  10   3        184.19        160.35         9.29 o                         
   2  10   3        800.96        652.21        37.87 o                         
   3  10   3        322.32        263.20        12.83 o                         
   4  10   3          0.49          0.35         0.26 o                         
   5  10   3          3.13          3.37         0.43 o                         
   6  10   3         71.39         79.44         5.51 o                         
  -1  11   3         14.93         16.83         3.21 o                         
   0  11   3          9.81          5.35         0.86 o                         
   1  11   3         31.43         22.88         1.44 o                         
   2  11   3        336.74        295.60        16.95 o                         
   3  11   3        168.45        146.15         8.53 o                         
   5  11   3        545.90        667.37        31.79 o                         
  -3 -10   4          4.09          4.51         0.66 o                         
  -2 -10   4         33.59         38.31         2.21 o                         
  -1 -10   4         14.07          9.85         0.82 o                         
   0 -10   4         56.11         53.60         2.59 o                         
   1 -10   4          2.17          1.31         0.53 o                         
   2 -10   4         67.14         65.48         3.84 o                         
   3 -10   4          0.03          0.11         0.46 o                         
  -5  -9   4        460.80        504.18        27.99 o                         
  -4  -9   4        108.24        124.74         9.24 o                         
  -3  -9   4         16.84         17.46         1.27 o                         
  -2  -9   4          1.46          0.61         0.26 o                         
  -1  -9   4         23.52         28.30         1.72 o                         
   0  -9   4        468.25        533.13        34.82 o                         
   1  -9   4        195.50        207.05        12.96 o                         
   2  -9   4         15.88         18.35         1.81 o                         
   3  -9   4        174.47        151.25        12.05 o                         
   4  -9   4          2.17          3.26         0.95 o                         
   5  -9   4        309.28        210.11        19.24 o                         
  -6  -8   4         15.78         13.34         1.33 o                         
  -5  -8   4        102.58        111.40         6.03 o                         
  -4  -8   4          1.23          1.09         0.47 o                         
  -3  -8   4         11.51         13.55         1.32 o                         
  -2  -8   4         46.18         46.00         2.61 o                         
  -1  -8   4         70.85         76.56         3.39 o                         
   0  -8   4         96.29         89.17         3.96 o                         
   1  -8   4         32.97         40.49         1.89 o                         
   2  -8   4        184.09        190.60         9.32 o                         
   3  -8   4          4.54          5.80         1.17 o                         
   4  -8   4          7.69          5.70         1.68 o                         
   6  -8   4         34.21         59.25         5.80 o                         
  -7  -7   4        162.37        146.49        10.37 o                         
  -6  -7   4       1035.30       1009.94        57.87 o                         
  -5  -7   4          7.64         11.55         0.78 o                         
  -4  -7   4        725.25        688.60        32.38 o                         
  -3  -7   4          7.52          8.72         0.76 o                         
  -2  -7   4          1.69          2.00         0.43 o                         
  -1  -7   4         88.31         83.14         4.41 o                         
   0  -7   4        382.80        376.58        17.15 o                         
   1  -7   4        250.59        249.83        10.19 o                         
   2  -7   4        182.04        179.78        11.61 o                         
   3  -7   4         20.16         19.93         1.94 o                         
   6  -7   4        252.72        249.68        15.22 o                         
   7  -7   4         39.91         41.82         2.54 o                         
  -7  -6   4         77.56         71.23         4.77 o                         
  -6  -6   4        754.83        738.13        29.93 o                         
  -5  -6   4        160.55        159.86         9.78 o                         
  -3  -6   4          1.24          2.96         0.42 o                         
  -2  -6   4        267.03        268.54        12.87 o                         
  -1  -6   4        251.44        241.74         9.92 o                         
   0  -6   4        502.51        476.53        96.44 o                         
   1  -6   4        971.40        851.92       148.73 o                         
   2  -6   4        416.88        387.63        22.12 o                         
   3  -6   4         76.38         69.61         4.64 o                         
   4  -6   4          5.33          3.97         1.07 o                         
   5  -6   4        215.26        201.41        11.45 o                         
   6  -6   4        363.01        383.04        21.61 o                         
   7  -6   4        214.65        216.52        12.91 o                         
   8  -6   4         40.01         37.86         1.66 o                         
  -8  -5   4         30.51         29.59         2.53 o                         
  -7  -5   4        142.87        121.59         6.26 o                         
  -6  -5   4        196.17        175.86         8.74 o                         
  -5  -5   4          7.59          6.92         0.53 o                         
  -4  -5   4         85.17         76.97         3.04 o                         
  -2  -5   4         52.78         56.95         2.59 o                         
  -1  -5   4        117.08        114.43         4.81 o                         
   0  -5   4         64.38         58.59         2.59 o                         
   1  -5   4          0.26          0.84         0.25 o                         
   2  -5   4        240.10        205.45         9.64 o                         
   3  -5   4        152.88        121.13         7.12 o                         
   4  -5   4        437.83        432.50        20.27 o                         
   5  -5   4        109.64        102.84         5.09 o                         
   6  -5   4          9.24          6.99         0.50 o                         
   7  -5   4        101.93        101.19         5.78 o                         
   8  -5   4         47.88         46.29         2.58 o                         
  -8  -4   4         21.48         15.09         1.47 o                         
  -7  -4   4        316.97        303.41        20.98 o                         
  -6  -4   4        539.28        468.91        26.99 o                         
  -5  -4   4          6.42          7.80         0.69 o                         
  -4  -4   4          0.27          0.35         0.17 o                         
  -3  -4   4        409.78        527.08        98.26 o                         
  -2  -4   4        459.67        459.36        90.01 o                         
  -1  -4   4       2122.03       2315.78       279.61 o                         
   0  -4   4         18.50          8.90         0.66 o                         
   1  -4   4          7.53          0.61         0.31 o                         
   2  -4   4        142.67        117.77         5.64 o                         
   4  -4   4        872.18        936.41       116.59 o                         
   5  -4   4        720.30        898.26        51.40 o                         
   6  -4   4         67.39         69.09         4.32 o                         
   7  -4   4         15.91         15.89         1.06 o                         
   8  -4   4        188.19        232.48        13.82 o                         
   9  -4   4        171.07        177.73        14.66 o                         
  -8  -3   4        342.88        302.18        17.81 o                         
  -7  -3   4        440.06        429.58        20.16 o                         
  -5  -3   4         46.22         47.06         2.56 o                         
  -4  -3   4          0.39          0.31         0.22 o                         
  -3  -3   4        198.46        215.95        12.42 o                         
  -2  -3   4         43.28         43.92         2.23 o                         
  -1  -3   4       1025.17       1053.32       120.33 o                         
   0  -3   4         61.81         63.04         3.99 o                         
   1  -3   4       1631.47       1481.23       147.08 o                         
   2  -3   4         33.88         23.20         1.29 o                         
   3  -3   4        333.03        296.85        24.13 o                         
   4  -3   4          0.82          1.53         0.43 o                         
   5  -3   4        162.86        220.05        11.41 o                         
   6  -3   4         53.20         61.90         3.26 o                         
   7  -3   4          0.47          0.20         0.38 o                         
   8  -3   4         14.58         20.77         1.51 o                         
   9  -3   4         32.19         39.23         2.91 o                         
  -8  -2   4        142.88        114.73         7.09 o                         
  -7  -2   4        207.70        201.48        11.86 o                         
  -6  -2   4        152.80        116.24         5.75 o                         
  -5  -2   4        501.84        483.75        39.10 o                         
  -4  -2   4        636.70        476.19        89.72 o                         
  -3  -2   4        181.20        196.59        11.44 o                         
  -2  -2   4         17.33         12.73         0.91 o                         
  -1  -2   4        154.38        163.58         9.50 o                         
   0  -2   4       3274.01       2791.20       419.48 o                         
   1  -2   4       1094.08        907.63        97.78 o                         
   2  -2   4          0.21          1.60         0.27 o                         
   3  -2   4        221.24        294.71        23.82 o                         
   4  -2   4       1052.41        818.29       158.50 o                         
   5  -2   4        563.58        491.99        39.40 o                         
   6  -2   4        312.56        430.94        34.82 o                         
   7  -2   4          0.02          0.15         0.22 o                         
   8  -2   4          0.26          0.43         0.48 o                         
   9  -2   4         15.05         14.63         1.11 o                         
  10  -2   4         79.06        104.67         6.68 o                         
  -8  -1   4         19.93         22.90         1.30 o                         
  -7  -1   4         29.22         25.39         1.35 o                         
  -6  -1   4         85.92         75.86         8.40 o                         
  -5  -1   4        257.87        268.02        20.62 o                         
  -4  -1   4          4.07          6.79         0.81 o                         
  -3  -1   4        268.75        246.60        14.25 o                         
  -2  -1   4        400.89        373.50        70.92 o                         
  -1  -1   4         52.10         36.05         2.08 o                         
   0  -1   4         21.73         30.61         2.60 o                         
   1  -1   4        753.61        673.42       127.67 o                         
   2  -1   4       3293.78       2447.52       181.82 o                         
   3  -1   4        496.85        380.26        60.04 o                         
   4  -1   4       1415.20       1053.04       140.80 o                         
   5  -1   4         81.34        105.99         8.86 o                         
   6  -1   4        653.72        558.58       106.29 o                         
   7  -1   4        340.83        301.43        24.43 o                         
   8  -1   4         65.11         66.72         3.78 o                         
   9  -1   4          9.30          9.11         0.78 o                         
  10  -1   4         23.69         27.53         1.68 o                         
  -8   0   4        197.00        210.17         8.76 o                         
  -7   0   4          2.69          2.71         0.43 o                         
  -6   0   4         42.21         43.53         2.34 o                         
  -5   0   4         37.38         35.82         1.83 o                         
  -4   0   4        196.00        182.83         8.63 o                         
  -3   0   4          1.51          7.30         0.44 o                         
  -2   0   4         36.87         47.97         3.97 o                         
  -1   0   4        112.03        129.68         7.56 o                         
   0   0   4        122.52        122.17        10.08 o                         
   1   0   4       1772.64       1108.32       102.42 o                         
   2   0   4       3665.82       2636.90       191.11 o                         
   3   0   4          0.50          0.61         0.22 o                         
   4   0   4          4.75          5.65         0.43 o                         
   5   0   4        321.18        279.14        22.60 o                         
   6   0   4        889.28        663.03       122.48 o                         
   7   0   4         44.28         46.07         2.91 o                         
   8   0   4        311.54        293.03        13.75 o                         
   9   0   4         13.04         13.26         0.85 o                         
  10   0   4          0.41          1.47         0.36 o                         
  -8   1   4          3.47          3.54         0.38 o                         
  -7   1   4         25.94         28.16         1.38 o                         
  -6   1   4         22.67         21.81         1.35 o                         
  -5   1   4         54.10         62.81         2.54 o                         
  -4   1   4        771.76        702.86        92.68 o                         
  -3   1   4       1177.61        879.34        95.82 o                         
  -2   1   4       3247.73       2665.96       196.29 o                         
  -1   1   4        184.91        203.08        17.41 o                         
   0   1   4        165.62        150.55         8.95 o                         
   1   1   4         20.71         16.90         1.17 o                         
   2   1   4        995.19        648.37       119.42 o                         
   3   1   4        785.20        494.44       103.54 o                         
   4   1   4        836.45       1379.49       166.43 o                         
   5   1   4         55.89         51.62         4.58 o                         
   6   1   4         26.05         16.51         1.68 o                         
   7   1   4         17.85         18.02         0.87 o                         
   8   1   4        495.02        450.91        20.93 o                         
   9   1   4        274.31        309.17        14.52 o                         
  10   1   4          4.82          2.92         0.57 o                         
  -8   2   4          0.84          1.54         0.27 o                         
  -7   2   4         66.81         76.77         4.01 o                         
  -6   2   4         30.50         30.37         1.94 o                         
  -5   2   4        309.62        294.29        15.38 o                         
  -4   2   4          6.61         11.02         1.01 o                         
  -3   2   4        518.31        428.19       100.18 o                         
  -2   2   4        467.02        623.63        51.31 o                         
  -1   2   4          3.45          3.04         0.47 o                         
   0   2   4       3060.65       1969.56       220.80 o                         
   1   2   4        407.99        338.08        28.10 o                         
   2   2   4         19.88         21.58         1.34 o                         
   3   2   4        305.37        291.96        24.13 o                         
   4   2   4         24.12         19.63         1.11 o                         
   5   2   4          2.58          1.69         0.31 o                         
   6   2   4         90.37         85.34         5.07 o                         
   7   2   4        172.36        187.07        10.91 o                         
   8   2   4        107.48        105.47         5.11 o                         
   9   2   4        300.93        308.02        14.99 o                         
  10   2   4          3.97          3.40         0.59 o                         
  -8   3   4          8.61          8.69         0.75 o                         
  -7   3   4         23.43         26.27         1.44 o                         
  -6   3   4         10.01          9.04         0.70 o                         
  -5   3   4         18.70         18.97         1.45 o                         
  -4   3   4        204.88        187.71        11.15 o                         
  -3   3   4        473.61        547.58        45.51 o                         
  -2   3   4         37.47         49.14         3.67 o                         
  -1   3   4          3.04          5.13         0.60 o                         
   0   3   4       2874.82       3634.22       250.79 o                         
   1   3   4        313.81        257.29        28.25 o                         
   2   3   4       2318.07       3796.46       263.19 o                         
   3   3   4          9.65          6.73         1.07 o                         
   4   3   4        367.32        327.39        26.88 o                         
   5   3   4        544.75        567.74        46.12 o                         
   8   3   4         64.93         69.80         3.53 o                         
   9   3   4         32.69         38.32         1.90 o                         
  10   3   4        283.60        271.97        17.10 o                         
  -7   4   4        362.56        397.53        16.39 o                         
  -6   4   4        299.73        295.16        14.65 o                         
  -5   4   4        268.91        231.82        11.44 o                         
  -4   4   4         91.32        107.37         7.60 o                         
  -3   4   4        532.10        590.04        49.17 o                         
  -2   4   4        261.41        258.81        12.68 o                         
  -1   4   4        146.70        131.43         6.74 o                         
   0   4   4        197.39        164.11        13.88 o                         
   1   4   4        301.56        251.80        15.08 o                         
   2   4   4        177.37        189.94         9.03 o                         
   3   4   4        105.22        121.73         6.94 o                         
   4   4   4        115.97        125.18         5.30 o                         
   5   4   4         48.04         34.14         1.96 o                         
   6   4   4          0.34          0.92         0.25 o                         
   7   4   4        124.20        113.17         6.70 o                         
   8   4   4        170.95        176.03         8.52 o                         
   9   4   4         25.74         25.93         1.44 o                         
  10   4   4          1.67          2.60         0.65 o                         
  -6   5   4          0.76         -0.18         0.51 o                         
  -5   5   4         56.84         62.97         5.12 o                         
  -4   5   4        427.73        430.25        25.56 o                         
  -3   5   4        170.39        169.11         7.33 o                         
  -2   5   4         35.99         40.79         2.55 o                         
  -1   5   4         63.10         67.30         3.14 o                         
   0   5   4        337.49        269.87        13.20 o                         
   1   5   4       4824.43       6992.44       454.21 o                         
   2   5   4       1234.57       1953.48       167.52 o                         
   3   5   4        652.55        521.31        43.07 o                         
   4   5   4        384.43        360.36        20.83 o                         
   5   5   4        148.23        134.77         6.52 o                         
   7   5   4        113.85        101.54         6.05 o                         
   8   5   4         45.85         39.76         2.65 o                         
   9   5   4          0.40          0.76         0.43 o                         
  10   5   4          3.08          6.11         0.95 o                         
  -6   6   4          2.59          2.39         0.57 o                         
  -5   6   4        169.83        179.48         7.96 o                         
  -4   6   4         56.90         62.16         3.16 o                         
  -3   6   4        117.84        120.01         6.02 o                         
  -2   6   4         88.01         83.61         4.24 o                         
  -1   6   4         29.07         26.39         1.20 o                         
   1   6   4          6.31          7.38         0.59 o                         
   2   6   4         76.19         76.34         4.10 o                         
   3   6   4        213.16        197.29        15.88 o                         
   4   6   4         27.27         25.28         1.45 o                         
   5   6   4          4.61          4.17         0.48 o                         
   6   6   4         24.54         24.49         1.45 o                         
   7   6   4        565.08        663.99        38.01 o                         
   8   6   4        387.81        443.03        25.59 o                         
   9   6   4          0.77          0.61         0.43 o                         
  -6   7   4          0.79          1.22         0.92 o                         
  -5   7   4         14.26         17.31         1.30 o                         
  -4   7   4        175.17        160.81         6.21 o                         
  -3   7   4        481.84        483.01        23.37 o                         
  -2   7   4          3.07          3.98         0.37 o                         
  -1   7   4         15.91         17.84         1.04 o                         
   1   7   4        259.01        230.19        10.76 o                         
   3   7   4         21.08         22.15         1.69 o                         
   4   7   4          1.47          1.91         0.41 o                         
   5   7   4         81.11         70.10         3.61 o                         
   6   7   4          6.69          4.57         0.45 o                         
   7   7   4        383.97        414.99        29.47 o                         
   8   7   4         42.16         39.40         3.97 o                         
   9   7   4         36.88         32.99         3.36 o                         
  -5   8   4          0.12          0.17         0.22 o                         
  -4   8   4         67.96         70.58         3.42 o                         
  -3   8   4        137.54        123.65         4.89 o                         
  -2   8   4          0.05          2.16         0.40 o                         
  -1   8   4        101.25         92.69         5.33 o                         
   0   8   4          0.77          0.61         0.41 o                         
   1   8   4        502.15        478.55        38.48 o                         
   2   8   4          1.64          1.22         0.17 o                         
   3   8   4         36.04         44.26         3.16 o                         
   4   8   4         94.04         88.79         3.98 o                         
   5   8   4         64.70         63.01         3.49 o                         
   6   8   4        785.13        756.99        35.79 o                         
   7   8   4        629.37        537.28        31.10 o                         
   8   8   4          1.66          2.75         1.22 o                         
  -4   9   4         86.33         95.48         4.92 o                         
  -3   9   4         23.22         18.85         1.31 o                         
  -2   9   4         26.96         30.95         1.90 o                         
  -1   9   4         55.69         51.48         2.86 o                         
   0   9   4        109.62        105.70         5.44 o                         
   1   9   4        733.57        595.02        41.84 o                         
   2   9   4        195.89        190.90         8.99 o                         
   3   9   4        700.19        669.18        38.01 o                         
   4   9   4          2.39          3.26         0.66 o                         
   5   9   4         15.83         12.14         1.33 o                         
   6   9   4        139.59        191.78        16.80 o                         
   7   9   4         66.36         65.65         3.95 o                         
  -2  10   4         45.59         43.72         2.50 o                         
  -1  10   4        263.31        203.94        10.12 o                         
   0  10   4          0.20          1.30         0.59 o                         
   1  10   4        957.44        660.59        56.20 o                         
   2  10   4         57.62         50.75         3.02 o                         
   3  10   4         15.19         12.02         0.90 o                         
   4  10   4         36.17         39.25         3.13 o                         
   5  10   4         15.13         16.96         1.13 o                         
   6  10   4        733.71        651.38        37.99 o                         
   0  11   4        307.15        310.29        25.35 o                         
   1  11   4         71.63         60.19         5.50 o                         
   2  11   4         29.90         23.80         1.95 o                         
   3  11   4        459.29        409.96        26.27 o                         
   4  11   4        110.50        110.09         6.58 o                         
  -2 -10   5         54.49         70.56         4.68 o                         
  -1 -10   5        176.73        185.58        11.30 o                         
   0 -10   5          5.23          6.56         0.82 o                         
   1 -10   5          3.52          2.70         0.53 o                         
   2 -10   5         44.88         44.25         2.70 o                         
   3 -10   5          3.26          4.08         0.53 o                         
  -4  -9   5         88.46         88.81         5.87 o                         
  -3  -9   5          7.03          7.17         0.74 o                         
  -2  -9   5        170.16        163.33         8.09 o                         
  -1  -9   5          0.69          1.63         0.61 o                         
   0  -9   5         55.82         95.17         6.00 o                         
   1  -9   5        160.77        171.12         8.26 o                         
   2  -9   5         73.86         75.16         5.03 o                         
   3  -9   5         73.40         65.03         4.33 o                         
   5  -9   5        101.98         67.81         7.64 o                         
  -5  -8   5         52.10         48.10         2.44 o                         
  -4  -8   5         21.38         26.42         2.60 o                         
  -3  -8   5        170.82        172.53         7.31 o                         
  -2  -8   5         22.65         22.50         1.25 o                         
  -1  -8   5          0.05          1.19         0.57 o                         
   0  -8   5        122.87        122.41         5.98 o                         
   1  -8   5         59.99         64.75         3.67 o                         
   2  -8   5         14.99         15.16         1.23 o                         
   3  -8   5          9.58          7.21         1.30 o                         
   4  -8   5         50.66         46.03         3.56 o                         
   5  -8   5         28.88         28.90         5.19 o                         
   6  -8   5         15.39         14.04         1.99 o                         
  -6  -7   5        372.86        339.73        16.38 o                         
  -5  -7   5         44.06         39.95         2.42 o                         
  -4  -7   5         49.95         53.54         2.76 o                         
  -3  -7   5         79.35         79.28         4.36 o                         
  -2  -7   5        154.32        159.87         6.78 o                         
   0  -7   5        126.09        127.09         5.34 o                         
   1  -7   5          0.08          0.66         0.19 o                         
   2  -7   5         18.40         21.73         1.59 o                         
   3  -7   5        256.82        247.40        13.69 o                         
   6  -7   5         16.02         16.34         1.69 o                         
   7  -7   5         50.70         48.83         3.74 o                         
  -6  -6   5        156.47        144.92         7.44 o                         
  -5  -6   5         74.42         71.46         3.89 o                         
  -4  -6   5         40.20         39.20         1.97 o                         
  -3  -6   5        293.60        311.49        12.86 o                         
  -2  -6   5         85.11        104.77         6.48 o                         
  -1  -6   5        144.64        150.73         7.46 o                         
   0  -6   5        118.13        109.13         4.61 o                         
   1  -6   5        463.90        423.91        34.21 o                         
   2  -6   5          3.71          5.43         0.47 o                         
   3  -6   5          0.98          1.76         0.28 o                         
   4  -6   5        336.47        319.36        18.46 o                         
   5  -6   5          1.17          1.27         0.26 o                         
   6  -6   5         67.01         64.82         3.49 o                         
   7  -6   5          1.43          1.35         0.23 o                         
   8  -6   5          1.01          1.09         0.24 o                         
  -7  -5   5        251.18        220.63        10.86 o                         
  -6  -5   5         58.77         57.67         2.89 o                         
  -5  -5   5        677.64        623.46        36.28 o                         
  -4  -5   5         74.54         69.72         3.67 o                         
  -1  -5   5        343.93        316.15        15.04 o                         
   0  -5   5        462.80        406.71        93.97 o                         
   1  -5   5         89.21         83.43         5.35 o                         
   2  -5   5         72.96         84.61         7.64 o                         
   3  -5   5          4.41          5.29         0.50 o                         
   4  -5   5        460.96        437.12        25.05 o                         
   5  -5   5        513.07        517.65        24.33 o                         
   6  -5   5          1.65          2.27         0.33 o                         
   7  -5   5          5.93          5.26         0.46 o                         
   8  -5   5          8.79          8.41         0.58 o                         
  -7  -4   5        179.95        152.85         9.26 o                         
  -6  -4   5         20.41         20.49         1.15 o                         
  -5  -4   5        120.50        106.17         4.53 o                         
  -4  -4   5          5.18          6.78         0.63 o                         
  -3  -4   5        143.90        166.49         7.99 o                         
  -2  -4   5          3.28          2.25         0.61 o                         
  -1  -4   5          1.48          3.75         0.36 o                         
   0  -4   5       1579.24       1664.22       350.15 o                         
   1  -4   5        897.87        892.58       191.78 o                         
   2  -4   5        445.93        357.20       128.42 o                         
   3  -4   5        236.03        240.51        19.09 o                         
   4  -4   5         80.66         82.52         5.80 o                         
   5  -4   5        615.24        592.73        34.12 o                         
   6  -4   5        496.32        474.60        22.16 o                         
   7  -4   5         32.34         28.97         1.83 o                         
   8  -4   5         57.98         45.20         2.91 o                         
   9  -4   5         26.25         25.81         1.83 o                         
  -7  -3   5         91.57         74.84         3.79 o                         
  -6  -3   5        112.50        109.37         4.72 o                         
  -5  -3   5        374.00        344.09        18.91 o                         
  -4  -3   5        227.44        209.01         9.99 o                         
  -3  -3   5        486.90        406.07       147.51 o                         
  -2  -3   5        107.65        130.09         6.29 o                         
  -1  -3   5        431.02        340.24        82.23 o                         
   0  -3   5        740.58        590.25        95.04 o                         
   1  -3   5        530.56        463.98        94.79 o                         
   2  -3   5         26.51         30.06         1.63 o                         
   3  -3   5        230.30        232.92        16.19 o                         
   4  -3   5         42.09         37.05         2.26 o                         
   5  -3   5        318.93        394.82        18.34 o                         
   6  -3   5         15.50         18.38         0.95 o                         
   7  -3   5         92.99        117.59        10.08 o                         
   8  -3   5         37.92         41.75         5.80 o                         
   9  -3   5          8.48         12.68         1.30 o                         
  -8  -2   5        166.93        144.47        13.13 o                         
  -7  -2   5         10.40          8.77         0.65 o                         
  -6  -2   5         87.10         75.58         3.79 o                         
  -5  -2   5          6.05          5.25         0.48 o                         
  -4  -2   5         62.40         78.31         4.74 o                         
  -3  -2   5         49.74         57.91         2.99 o                         
  -2  -2   5       1702.79       1682.59       225.24 o                         
  -1  -2   5          5.25          1.73         0.25 o                         
   0  -2   5        629.15        595.79        96.77 o                         
   1  -2   5       2113.39       1706.52       164.06 o                         
   2  -2   5        359.33        295.74        69.13 o                         
   3  -2   5        172.05        207.93        22.45 o                         
   4  -2   5        200.55        233.18        10.87 o                         
   5  -2   5        300.19        337.97        19.33 o                         
   6  -2   5        313.52        376.57        30.54 o                         
   7  -2   5         70.03         48.26         4.28 o                         
   8  -2   5         43.74         46.12         4.28 o                         
   9  -2   5          0.17          2.02         0.61 o                         
  -8  -1   5         33.75         33.73         2.84 o                         
  -7  -1   5        102.32         94.46         4.10 o                         
  -6  -1   5        171.96        176.48        10.65 o                         
  -5  -1   5         21.47         18.37         1.11 o                         
  -4  -1   5        336.47        390.39        18.34 o                         
  -3  -1   5        610.56        619.57       102.13 o                         
  -2  -1   5       1704.23       1435.08       162.48 o                         
  -1  -1   5       1022.68        871.80       117.34 o                         
   0  -1   5        176.17        179.56        14.66 o                         
   1  -1   5        382.38        364.75        71.23 o                         
   2  -1   5        615.71        461.75       113.62 o                         
   3  -1   5        443.93        234.05        57.77 o                         
   4  -1   5          0.50          0.96         0.31 o                         
   5  -1   5         13.03          7.33         0.92 o                         
   6  -1   5          5.86          4.89         0.92 o                         
   7  -1   5        118.99        120.65        10.08 o                         
   8  -1   5         56.70         59.56         5.19 o                         
   9  -1   5         24.68         27.18         2.04 o                         
  10  -1   5         85.69        102.32         9.16 o                         
  -8   0   5        100.94        102.64         6.30 o                         
  -7   0   5        282.52        287.73        11.79 o                         
  -6   0   5        110.79        132.70         5.56 o                         
  -5   0   5       1097.50       1296.75       106.29 o                         
  -4   0   5        183.03        197.58        16.49 o                         
  -3   0   5        249.59        254.36        14.68 o                         
  -2   0   5         40.47         41.10         2.56 o                         
  -1   0   5       1681.28       1221.23       123.49 o                         
   0   0   5       3926.14       2986.42       224.48 o                         
   1   0   5        559.11        557.58        86.06 o                         
   2   0   5         94.88        107.98         6.47 o                         
   3   0   5        346.05        424.22        34.82 o                         
   4   0   5         66.37         48.19         3.36 o                         
   5   0   5       3231.45       2271.60       256.23 o                         
   6   0   5         83.31         86.38        11.91 o                         
   7   0   5         83.52         78.88         4.75 o                         
   8   0   5         12.85         11.86         1.08 o                         
   9   0   5        171.35        173.32        12.68 o                         
  10   0   5        248.52        249.20        21.07 o                         
  -7   1   5         12.98         15.81         0.88 o                         
  -6   1   5        517.95        597.50        27.98 o                         
  -5   1   5          0.02          0.13         0.20 o                         
  -4   1   5        384.91        430.03        24.72 o                         
  -3   1   5        477.41        726.26        60.17 o                         
  -2   1   5          0.61          0.87         0.24 o                         
  -1   1   5       2556.02       1770.97       213.64 o                         
   0   1   5         38.39         44.17         2.00 o                         
   1   1   5       4260.92       3794.03       379.62 o                         
   2   1   5        371.53        351.22        29.02 o                         
   3   1   5       4984.92       2768.17       328.00 o                         
   4   1   5        463.11        213.47        83.08 o                         
   5   1   5        313.03        290.74        23.52 o                         
   8   1   5        283.64        267.53        15.55 o                         
   9   1   5        163.19        158.01         9.29 o                         
  10   1   5        182.15        187.63        24.43 o                         
  -7   2   5         72.92         86.33         4.22 o                         
  -6   2   5        103.99        116.63         6.26 o                         
  -5   2   5        244.54        239.21        11.80 o                         
  -4   2   5        339.78        356.30        20.62 o                         
  -3   2   5         41.84         63.22         7.02 o                         
  -2   2   5         45.97         54.55         3.82 o                         
  -1   2   5        497.63        455.98        37.87 o                         
   0   2   5        905.39        971.62       144.15 o                         
   1   2   5       4612.91       3054.64       323.12 o                         
   2   2   5        644.80        478.86       116.06 o                         
   3   2   5       3071.22       4607.31       443.15 o                         
   4   2   5         44.99         34.52         1.82 o                         
   5   2   5       1151.75       1114.71        89.80 o                         
   6   2   5        553.20        443.46        36.04 o                         
   7   2   5         48.14         43.17         2.91 o                         
   8   2   5          0.29          0.51         0.31 o                         
   9   2   5        102.95         97.23         5.94 o                         
  10   2   5         86.69         86.74         7.64 o                         
  -7   3   5        154.60        168.22        13.29 o                         
  -6   3   5         27.58         38.69         2.60 o                         
  -5   3   5        183.89        170.30        14.81 o                         
  -4   3   5        389.19        404.52        19.39 o                         
  -3   3   5          1.48          0.55         0.41 o                         
  -2   3   5        218.94        195.75        16.19 o                         
  -1   3   5         99.26        111.31         5.85 o                         
   0   3   5        193.65        172.14         7.23 o                         
   2   3   5       1424.89       2129.29       176.05 o                         
   3   3   5         81.97         98.07         4.26 o                         
   4   3   5        266.20        254.82        11.93 o                         
   5   3   5        446.97        320.43        18.46 o                         
   6   3   5        332.73        300.92        18.02 o                         
   7   3   5        411.77        353.93        20.41 o                         
   8   3   5        510.81        491.53        28.29 o                         
   9   3   5        199.10        184.97        10.91 o                         
  10   3   5        142.07        138.97        11.91 o                         
  -7   4   5          0.07         -0.31         0.43 o                         
  -6   4   5          0.32          0.00         0.41 o                         
  -5   4   5        114.29        117.59         6.34 o                         
  -4   4   5         12.68         10.98         1.29 o                         
  -3   4   5         23.06         31.96         2.03 o                         
  -2   4   5        117.20        125.24         6.62 o                         
  -1   4   5       2576.78       1642.16       223.85 o                         
   0   4   5         94.86         81.75         4.18 o                         
   1   4   5        920.75       1270.17       192.39 o                         
   2   4   5        128.74        124.33         5.32 o                         
   3   4   5         35.05         23.29         1.35 o                         
   4   4   5       1080.21        842.29        68.72 o                         
   5   4   5        268.97        233.80        18.02 o                         
   6   4   5        693.58        613.86        50.09 o                         
   7   4   5        151.36        136.05         6.58 o                         
   8   4   5        356.73        328.28        19.11 o                         
   9   4   5        458.14        517.41        29.70 o                         
  10   4   5          0.81          1.68         0.65 o                         
  -6   5   5         29.91         37.69         5.35 o                         
  -5   5   5        144.32        144.36         7.47 o                         
  -4   5   5        116.68        108.98         5.70 o                         
  -3   5   5         91.87         80.53         5.21 o                         
  -2   5   5          0.41          0.23         0.25 o                         
  -1   5   5          0.93          0.70         0.25 o                         
   0   5   5         81.17         85.46         3.29 o                         
   1   5   5        888.42       1422.27       141.30 o                         
   2   5   5        656.82        570.18        47.34 o                         
   3   5   5        539.09        488.63        40.62 o                         
   4   5   5        342.71        331.47        19.01 o                         
   5   5   5          1.15          3.51         0.40 o                         
   7   5   5        976.76        866.62        49.56 o                         
   8   5   5        124.68        139.62         6.87 o                         
   9   5   5         78.00         80.23         5.19 o                         
  -6   6   5          0.35          0.46         0.43 o                         
  -5   6   5         85.13         91.06         4.86 o                         
  -4   6   5         36.78         43.12         2.35 o                         
  -3   6   5         24.84         26.65         1.75 o                         
  -2   6   5         83.60         84.48         5.72 o                         
  -1   6   5         92.86         72.12         3.75 o                         
   0   6   5        450.16        433.00        21.75 o                         
   1   6   5         11.85         12.21         0.88 o                         
   2   6   5        162.23        180.56         7.50 o                         
   3   6   5        669.25        539.03        45.20 o                         
   4   6   5          4.82          8.11         0.66 o                         
   5   6   5         60.19         54.23         2.98 o                         
   6   6   5        109.63        107.87         5.38 o                         
   7   6   5        323.84        289.33        13.93 o                         
   8   6   5         77.89         85.36         4.93 o                         
   9   6   5         31.93         31.93         6.11 o                         
  -5   7   5        193.07        176.29        11.43 o                         
  -4   7   5         50.09         45.13         2.41 o                         
  -3   7   5          0.03          0.61         0.26 o                         
  -2   7   5          0.55          0.74         0.20 o                         
  -1   7   5         23.45         20.32         1.05 o                         
   0   7   5        258.78        240.29        10.30 o                         
   1   7   5        347.94        335.65        15.96 o                         
   2   7   5         51.65         63.09         3.53 o                         
   3   7   5         41.13         42.90         3.21 o                         
   4   7   5        264.17        328.00        26.57 o                         
   5   7   5        527.53        480.10        22.51 o                         
   6   7   5        626.83        590.75        33.91 o                         
   7   7   5        103.49         93.60         4.93 o                         
   8   7   5          9.48          7.90         1.17 o                         
   9   7   5         51.96         47.54         7.94 o                         
  -4   8   5         63.78         65.86         3.66 o                         
  -3   8   5         10.54         11.48         0.88 o                         
  -2   8   5          0.49          1.15         0.52 o                         
  -1   8   5        199.65        173.88         8.66 o                         
   0   8   5         60.62         54.80         3.02 o                         
   1   8   5         74.68         58.55         2.66 o                         
   2   8   5        164.19        156.04         7.35 o                         
   3   8   5          2.29          1.99         0.26 o                         
   4   8   5          9.85         10.25         0.90 o                         
   5   8   5          0.00          0.38         0.35 o                         
   6   8   5        335.15        299.49        14.56 o                         
   7   8   5         31.87         30.74         2.48 o                         
   8   8   5         15.55         16.72         3.21 o                         
  -3   9   5         74.69         74.82         4.08 o                         
  -2   9   5         15.63         13.31         0.97 o                         
  -1   9   5        127.18        113.04         5.83 o                         
   0   9   5        354.04        335.15        16.16 o                         
   1   9   5         39.09         34.53         1.67 o                         
   2   9   5         36.89         35.05         1.99 o                         
   3   9   5          8.03         10.15         0.68 o                         
   4   9   5        236.48        235.72        11.11 o                         
   5   9   5          2.20          4.22         0.95 o                         
   6   9   5        329.89        399.17        33.60 o                         
   7   9   5        539.85        444.09        26.01 o                         
  -2  10   5         40.68         53.06         3.22 o                         
  -1  10   5         86.51         68.42         3.75 o                         
   0  10   5          3.59          4.08         0.49 o                         
   1  10   5         30.12         29.16         1.81 o                         
   2  10   5         34.58         28.88         1.73 o                         
   3  10   5          9.45         10.97         1.25 o                         
   4  10   5          4.01          6.62         0.75 o                         
   5  10   5        329.86        293.57        16.95 o                         
   6  10   5        772.14        984.91        56.58 o                         
   1  11   5          1.66          0.38         1.07 o                         
   2  11   5         25.33         25.83         1.37 o                         
   3  11   5         38.11         31.51         1.82 o                         
  -3  -9   6         39.40         47.08         3.35 o                         
  -2  -9   6        130.87        164.39         8.51 o                         
  -1  -9   6        126.10        136.32         6.80 o                         
   0  -9   6        131.51        131.51         5.59 o                         
   1  -9   6         30.40         29.53         1.46 o                         
   2  -9   6          2.19          2.49         0.41 o                         
   3  -9   6         12.92          8.87         1.07 o                         
  -4  -8   6         12.34         11.81         0.98 o                         
  -3  -8   6        136.53        136.26         8.39 o                         
  -2  -8   6        411.37        437.97        17.86 o                         
  -1  -8   6        164.33        176.03        10.84 o                         
   0  -8   6         26.20         17.08         1.37 o                         
   1  -8   6          5.30          4.14         0.40 o                         
   2  -8   6         19.68         26.70         1.30 o                         
   3  -8   6        151.79        171.88        10.52 o                         
   4  -8   6        134.86         99.47         6.68 o                         
   5  -8   6         22.31         18.24         2.60 o                         
  -5  -7   6        106.54         99.79         5.31 o                         
  -4  -7   6        112.14        108.27         5.62 o                         
  -3  -7   6          8.21          8.39         0.96 o                         
  -2  -7   6        134.05        146.02         6.21 o                         
  -1  -7   6        193.06        189.16         9.04 o                         
   0  -7   6        538.11        486.55        22.86 o                         
   1  -7   6         40.95         35.55         1.96 o                         
   2  -7   6        136.66        147.77         7.21 o                         
   3  -7   6          0.26          0.41         0.31 o                         
   4  -7   6          0.68          3.05         1.22 o                         
   5  -7   6        533.38        463.28        38.18 o                         
   6  -7   6         87.80         70.02         3.15 o                         
  -6  -6   6          6.29          6.56         0.78 o                         
  -5  -6   6         39.86         35.76         2.24 o                         
  -4  -6   6         57.94         51.36         2.96 o                         
  -3  -6   6         87.70         78.63         3.64 o                         
  -2  -6   6         20.20         20.99         1.16 o                         
  -1  -6   6          1.69          3.34         0.73 o                         
   0  -6   6         83.60         80.40         4.91 o                         
   1  -6   6          8.51          7.89         0.66 o                         
   2  -6   6        447.87        427.87        24.62 o                         
   4  -6   6        340.55        349.08        41.54 o                         
   5  -6   6        737.54        613.89        45.05 o                         
   6  -6   6         28.92         24.41         1.51 o                         
   7  -6   6         12.42         11.52         0.76 o                         
  -6  -5   6         72.27         69.09         3.90 o                         
  -5  -5   6          6.42          4.82         0.61 o                         
  -4  -5   6         83.61         85.33         4.56 o                         
  -3  -5   6         38.29         38.01         1.89 o                         
   0  -5   6         83.98         85.63         4.27 o                         
   1  -5   6         31.40         37.48         2.04 o                         
   2  -5   6        295.34        288.29        15.04 o                         
   4  -5   6         69.18         54.67         4.58 o                         
   5  -5   6        163.66        181.28        10.68 o                         
   6  -5   6          2.69          3.64         0.47 o                         
   7  -5   6         12.26         15.35         1.06 o                         
  -7  -4   6          1.72          1.80         0.51 o                         
  -6  -4   6          0.83          1.22         0.51 o                         
  -5  -4   6        179.73        168.44        10.03 o                         
  -4  -4   6         56.33         58.24         3.74 o                         
  -3  -4   6        198.85        176.23        10.07 o                         
  -2  -4   6        155.41        157.10         7.58 o                         
  -1  -4   6          6.21          3.47         0.44 o                         
   0  -4   6        257.15        249.31        14.68 o                         
   1  -4   6         74.50         80.79         5.07 o                         
   2  -4   6        747.24        724.69       131.37 o                         
   3  -4   6         48.34         62.61         5.04 o                         
   4  -4   6         22.58         21.38         2.14 o                         
   5  -4   6        384.80        384.86        18.10 o                         
   6  -4   6         68.02         73.76         4.64 o                         
   7  -4   6          0.29          2.18         0.43 o                         
   8  -4   6        101.77         98.98         5.94 o                         
  -7  -3   6         95.70         81.39         5.26 o                         
  -6  -3   6        143.46        122.09         7.43 o                         
  -5  -3   6         40.04         37.32         2.61 o                         
  -4  -3   6         52.86         55.13         2.91 o                         
  -1  -3   6       1165.20       1094.50       151.45 o                         
   0  -3   6         13.04         21.15         1.51 o                         
   1  -3   6        106.65        110.60         6.68 o                         
   2  -3   6        739.36        816.82       133.70 o                         
   3  -3   6        762.37        541.73        98.35 o                         
   4  -3   6        415.02        393.98        31.77 o                         
   5  -3   6          2.92          4.92         0.44 o                         
   6  -3   6         93.53         93.52         5.80 o                         
   7  -3   6          0.89          0.15         0.22 o                         
   8  -3   6        643.80        622.72        50.09 o                         
   9  -3   6        224.53        228.74        19.24 o                         
  -7  -2   6         68.93         58.59         3.56 o                         
  -6  -2   6          3.16          4.17         0.62 o                         
  -5  -2   6        115.11        107.92         5.50 o                         
  -4  -2   6         87.48         85.34         5.50 o                         
  -3  -2   6         56.44         56.81         5.50 o                         
  -2  -2   6          0.89          2.58         0.32 o                         
  -1  -2   6        225.62        249.36        14.47 o                         
   0  -2   6          3.31          4.28         0.92 o                         
   1  -2   6        452.97        393.54        86.00 o                         
   2  -2   6         81.02         90.52         6.41 o                         
   3  -2   6        987.93        800.05       117.52 o                         
   4  -2   6        939.83        509.61       147.81 o                         
   6  -2   6        204.56        205.76        18.94 o                         
   7  -2   6         53.19         61.37         3.77 o                         
   8  -2   6          4.59          3.05         0.92 o                         
  -7  -1   6        157.21        137.14         7.88 o                         
  -6  -1   6         12.10         10.23         0.92 o                         
  -5  -1   6         12.60         13.06         0.92 o                         
  -4  -1   6         30.65         32.45         2.54 o                         
  -3  -1   6        107.53        127.67         6.22 o                         
  -2  -1   6        791.90        632.74       111.14 o                         
  -1  -1   6        859.27        689.90       111.85 o                         
   0  -1   6        195.08        211.57        14.51 o                         
   1  -1   6         52.23         54.38         5.80 o                         
   2  -1   6       1720.86       1354.26       141.36 o                         
   3  -1   6          4.83         11.61         1.22 o                         
   4  -1   6         32.94         27.01         1.22 o                         
   5  -1   6        102.63        135.89         7.88 o                         
   6  -1   6        111.56        124.75         8.09 o                         
   7  -1   6        578.22        566.21        45.81 o                         
   8  -1   6         59.19         58.34         5.19 o                         
   9  -1   6         41.18         44.29         4.28 o                         
  -7   0   6         79.06         81.31         8.70 o                         
  -6   0   6        219.11        226.71        10.87 o                         
  -5   0   6         70.11         74.65         5.65 o                         
  -4   0   6          2.18          1.55         0.44 o                         
  -3   0   6         34.83         33.14         2.16 o                         
  -2   0   6         68.73         88.84         5.29 o                         
  -1   0   6       1403.76        921.31       127.43 o                         
   0   0   6        247.91        250.42        20.46 o                         
   1   0   6        161.74        174.88        13.44 o                         
   2   0   6       1380.37       1028.66       122.37 o                         
   3   0   6        423.41        433.99        35.43 o                         
   4   0   6       2366.00       1765.22       225.99 o                         
   5   0   6        112.67         91.94         7.64 o                         
   6   0   6        373.94        401.00        32.38 o                         
   7   0   6          0.40          1.22         0.31 o                         
   8   0   6        241.93        264.47        21.99 o                         
   9   0   6        418.30        501.15        40.62 o                         
  -7   1   6        151.21        198.20        16.19 o                         
  -6   1   6          0.70          0.59         0.26 o                         
  -5   1   6        292.40        333.03        19.11 o                         
  -4   1   6         21.53         19.47         1.18 o                         
  -2   1   6       1382.97       1200.06       141.14 o                         
  -1   1   6          1.67         18.63         4.89 o                         
   0   1   6        495.68        561.02        46.43 o                         
   1   1   6         29.20         20.97         1.52 o                         
   2   1   6        896.68        654.48       146.91 o                         
   3   1   6        174.04        131.58         7.77 o                         
   4   1   6        163.11        150.95         7.23 o                         
   5   1   6        456.15        478.11        45.80 o                         
   7   1   6        166.28        154.91         9.07 o                         
   8   1   6        472.98        466.64        37.87 o                         
   9   1   6          0.09         -0.22         0.22 o                         
  10   1   6         96.56         93.46         8.25 o                         
  -7   2   6         42.78         44.29         4.89 o                         
  -6   2   6        179.56        225.34        13.02 o                         
  -5   2   6        166.39        188.48        11.95 o                         
  -4   2   6         71.01         76.61         4.22 o                         
  -3   2   6          9.25          7.02         1.24 o                         
  -2   2   6        356.63        378.10        30.85 o                         
  -1   2   6       1246.95       1008.14       186.28 o                         
   0   2   6         37.11         27.66         1.63 o                         
   1   2   6        727.74        708.85       150.88 o                         
   2   2   6         55.50         58.19         5.96 o                         
   3   2   6        507.43        497.12        45.49 o                         
   4   2   6       3110.12       1910.00       249.51 o                         
   5   2   6         72.76         96.08         3.58 o                         
   6   2   6         14.41         10.12         1.37 o                         
   8   2   6         31.83         29.40         2.16 o                         
   9   2   6        769.29        836.99        71.30 o                         
  10   2   6         22.53         22.30         2.44 o                         
  -6   3   6          4.37          3.77         0.95 o                         
  -5   3   6          0.06         -0.24         0.41 o                         
  -4   3   6         63.27         58.90         3.39 o                         
  -3   3   6          9.71         10.10         0.93 o                         
  -2   3   6        322.36        395.93        23.20 o                         
  -1   3   6         23.48         27.25         2.60 o                         
   0   3   6        214.61        187.36         9.08 o                         
   1   3   6         62.21         56.67         2.26 o                         
   2   3   6         59.45         72.53         3.23 o                         
   3   3   6         28.44         27.33         1.37 o                         
   4   3   6        115.74        140.79         7.06 o                         
   5   3   6        624.28        604.96        64.14 o                         
   6   3   6       1454.86       1290.33       103.85 o                         
   7   3   6       2422.20       1934.74       155.43 o                         
   8   3   6         27.19         27.27         1.71 o                         
   9   3   6        931.80        966.23        62.46 o                         
  10   3   6         30.38         39.40         3.97 o                         
  -6   4   6        231.46        269.80        33.60 o                         
  -5   4   6         48.60         55.81         4.73 o                         
  -4   4   6         13.05         10.70         1.11 o                         
  -3   4   6          1.01          2.28         0.61 o                         
  -2   4   6         83.26         64.46         4.47 o                         
  -1   4   6        384.61        347.32        20.60 o                         
   0   4   6       1050.69        819.08        67.20 o                         
   1   4   6        111.46        113.93         4.78 o                         
   2   4   6        217.24        238.80        14.12 o                         
   3   4   6        179.71        181.50         6.76 o                         
   4   4   6        576.84        547.58        45.20 o                         
   5   4   6        151.55        147.25         7.11 o                         
   6   4   6       1249.81       1027.39        83.38 o                         
   7   4   6        212.86        204.80        11.88 o                         
   8   4   6        210.90        224.49        13.07 o                         
   9   4   6        226.62        191.78        16.19 o                         
  -6   5   6         11.72         13.99         3.36 o                         
  -4   5   6          0.36          0.00         0.41 o                         
  -3   5   6        704.88        721.06        34.31 o                         
  -2   5   6        403.07        384.86        22.87 o                         
  -1   5   6        195.39        174.91        17.41 o                         
   1   5   6        216.77        225.28         9.33 o                         
   2   5   6        197.23        196.28         7.35 o                         
   3   5   6          6.94          5.98         0.49 o                         
   4   5   6        324.93        311.08        15.44 o                         
   5   5   6       1288.77       1089.97        88.88 o                         
   6   5   6        257.18        245.53        14.25 o                         
   7   5   6         66.00         57.83         3.82 o                         
   8   5   6        191.26        233.07        13.61 o                         
   9   5   6        310.33        260.18        15.88 o                         
  -4   6   6         39.71         62.00         5.50 o                         
  -3   6   6        510.51        516.02        21.44 o                         
  -2   6   6        186.87        167.90         9.63 o                         
  -1   6   6        705.07        694.49        40.36 o                         
   0   6   6        304.31        296.03        10.88 o                         
   1   6   6        365.06        357.88        14.83 o                         
   2   6   6        216.33        206.99         8.60 o                         
   3   6   6       1037.86        887.19        73.00 o                         
   4   6   6       1204.77       1002.34        82.16 o                         
   5   6   6          7.04          9.19         0.89 o                         
   6   6   6        164.27        155.98         7.63 o                         
   7   6   6        402.12        416.58        33.90 o                         
   8   6   6        211.84        219.12        12.85 o                         
   9   6   6        386.73        340.20        20.08 o                         
  -4   7   6          8.95         15.14         1.68 o                         
  -3   7   6        373.62        357.81        15.16 o                         
  -2   7   6        409.66        419.36        17.60 o                         
  -1   7   6        397.16        384.22        14.23 o                         
   0   7   6        721.30        684.89        32.36 o                         
   1   7   6        342.02        333.03        12.58 o                         
   2   7   6         86.87         90.49         4.72 o                         
   3   7   6        401.43        382.24        18.53 o                         
   4   7   6         35.05         35.10         1.65 o                         
   5   7   6       1820.78       1319.04       107.82 o                         
   6   7   6       2567.00       1883.12       152.69 o                         
   7   7   6        900.08        837.18        47.84 o                         
   8   7   6        400.50        365.40        36.80 o                         
  -3   8   6         13.78         16.92         1.61 o                         
  -2   8   6         24.87         24.98         1.63 o                         
  -1   8   6        124.34        151.32         7.99 o                         
   0   8   6         11.22         14.70         1.15 o                         
   1   8   6        116.13        114.28         4.92 o                         
   2   8   6          1.40          2.52         0.33 o                         
   3   8   6        177.87        174.32         7.58 o                         
   4   8   6        248.92        250.45        11.76 o                         
   5   8   6         69.28         70.87         3.15 o                         
   6   8   6        106.36        101.64         6.47 o                         
   7   8   6         60.17         76.47         4.95 o                         
   8   8   6         18.42         20.43         1.60 o                         
  -2   9   6          6.72          6.54         1.12 o                         
  -1   9   6          0.24          0.35         0.28 o                         
   0   9   6        253.50        219.66        10.84 o                         
   1   9   6         15.43         13.82         0.79 o                         
   2   9   6          0.48          0.74         0.20 o                         
   3   9   6         88.29         82.57         3.88 o                         
   4   9   6        260.56        261.21        12.28 o                         
   5   9   6        236.09        221.41        12.98 o                         
   6   9   6         18.80         22.82         1.45 o                         
   7   9   6         12.56         10.18         1.99 o                         
   0  10   6         80.64         59.88         3.35 o                         
   1  10   6         81.37         79.19         4.25 o                         
   2  10   6         96.16        120.18         7.02 o                         
   3  10   6         14.93         19.90         2.00 o                         
   4  10   6         22.45         23.76         1.83 o                         
   5  10   6          0.54          0.37         0.32 o                         
  -1  -9   7        164.38        181.55         8.98 o                         
   0  -9   7         13.67         17.58         1.24 o                         
   1  -9   7        177.53        187.10         9.10 o                         
   2  -9   7         92.72         95.60         4.85 o                         
  -3  -8   7        377.14        371.27        17.86 o                         
  -2  -8   7        794.47        756.51        35.44 o                         
  -1  -8   7          3.28          5.43         0.59 o                         
   0  -8   7        356.44        280.19        13.33 o                         
   1  -8   7        210.82        198.46         8.31 o                         
   3  -8   7         33.33         38.58         2.90 o                         
   4  -8   7        207.32        174.98        16.19 o                         
  -4  -7   7         23.61         23.65         1.76 o                         
  -3  -7   7          4.56          8.85         1.08 o                         
  -2  -7   7        200.96        217.09        17.41 o                         
  -1  -7   7         19.82         20.98         1.54 o                         
   0  -7   7          8.98         10.89         0.76 o                         
   1  -7   7          9.46          9.64         0.74 o                         
   2  -7   7        173.59        154.32         7.46 o                         
   3  -7   7        265.42        240.56        21.53 o                         
   4  -7   7        563.10        511.41        52.98 o                         
   5  -7   7         41.20         35.95         2.64 o                         
   6  -7   7         47.61         39.83         4.89 o                         
  -5  -6   7          2.17          2.02         0.47 o                         
  -4  -6   7         73.03         73.45         3.44 o                         
  -3  -6   7        713.76        720.98        33.79 o                         
  -2  -6   7        101.33         99.95         5.34 o                         
  -1  -6   7          1.47          0.84         0.39 o                         
   0  -6   7          7.35          9.16         0.75 o                         
   1  -6   7        195.69        187.44        11.22 o                         
   2  -6   7        454.04        444.12        21.51 o                         
   3  -6   7          3.10          4.30         0.65 o                         
   4  -6   7        153.01        165.89         9.93 o                         
   5  -6   7         56.00         44.96         3.08 o                         
   6  -6   7         18.31         18.20         2.90 o                         
   7  -6   7         84.47        108.25        10.54 o                         
  -5  -5   7         77.15         65.68         4.39 o                         
  -4  -5   7         24.72         23.84         1.41 o                         
  -3  -5   7        365.54        350.01        16.68 o                         
  -2  -5   7        396.63        392.11        16.11 o                         
  -1  -5   7         91.02        104.92         5.11 o                         
   0  -5   7        324.45        305.77        14.51 o                         
   1  -5   7          0.66          0.76         0.43 o                         
   2  -5   7        208.72        185.50        11.01 o                         
   4  -5   7        535.07        519.18        41.84 o                         
   5  -5   7        356.44        378.59        21.81 o                         
   6  -5   7         43.53         42.84         4.89 o                         
   7  -5   7       1036.97       1126.35        64.14 o                         
  -6  -4   7          3.69          3.36         0.57 o                         
  -5  -4   7          9.58          8.85         0.94 o                         
  -4  -4   7         10.59          9.10         0.87 o                         
  -3  -4   7         83.60         81.32         5.04 o                         
  -2  -4   7        625.68        620.88        50.70 o                         
  -1  -4   7          0.02          0.06         0.20 o                         
   0  -4   7         18.53         19.25         1.99 o                         
   1  -4   7        121.52        100.73         9.47 o                         
   3  -4   7        147.05        130.13         7.56 o                         
   5  -4   7          1.49          2.14         0.55 o                         
   6  -4   7         60.68         74.22         6.41 o                         
   8  -4   7          0.86          2.44         0.61 o                         
  -6  -3   7        181.21        179.79        10.77 o                         
  -5  -3   7        233.15        257.45        21.99 o                         
  -4  -3   7        136.31        148.90         7.37 o                         
  -3  -3   7          0.46          1.89         0.59 o                         
  -2  -3   7        466.98        499.19        23.33 o                         
   2  -3   7        156.45        163.79         9.71 o                         
   3  -3   7         51.66         39.35         2.75 o                         
   5  -3   7         63.54         67.66         5.15 o                         
   6  -3   7         84.16         97.14         7.64 o                         
   7  -3   7         63.87         76.09         7.64 o                         
   8  -3   7         19.35         29.02         2.75 o                         
   9  -3   7        647.51        796.48        64.14 o                         
  -6  -2   7         39.05         33.71         2.49 o                         
  -5  -2   7         12.66         12.63         1.39 o                         
  -4  -2   7        455.19        409.78        23.64 o                         
  -3  -2   7        409.34        403.32        23.43 o                         
  -2  -2   7         17.20         20.17         1.61 o                         
  -1  -2   7        112.55        119.12         9.77 o                         
   0  -2   7         36.48         46.99         7.33 o                         
   1  -2   7        363.34        366.49        29.93 o                         
   2  -2   7        115.20        116.06         9.77 o                         
   3  -2   7         45.88         53.55         3.41 o                         
   4  -2   7         33.45         29.17         1.84 o                         
   5  -2   7        320.94        309.06        29.78 o                         
   6  -2   7        243.46        268.85        20.01 o                         
   7  -2   7        100.10        124.67         7.34 o                         
   8  -2   7        174.82        210.22        20.62 o                         
   9  -2   7         79.48         74.22         6.41 o                         
  -6  -1   7         14.23         17.02         1.33 o                         
  -5  -1   7         23.31         20.02         1.99 o                         
  -4  -1   7        100.51        131.98         7.77 o                         
  -3  -1   7         93.29         91.15         5.72 o                         
  -2  -1   7        363.18        367.63        21.27 o                         
  -1  -1   7          0.06          0.18         0.20 o                         
   0  -1   7          7.00          8.86         1.22 o                         
   2  -1   7        559.05        301.55        82.69 o                         
   3  -1   7        855.19        611.42       155.43 o                         
   4  -1   7         92.05         86.21         4.29 o                         
   5  -1   7        156.74        159.69         9.29 o                         
   6  -1   7         97.83        111.48         9.16 o                         
   8  -1   7         96.03         92.94        10.84 o                         
  -6   0   7        156.82        149.50         9.04 o                         
  -5   0   7         34.06         34.04         2.26 o                         
  -4   0   7        655.85        865.47        49.97 o                         
  -3   0   7         11.04         11.19         1.08 o                         
  -2   0   7         72.93         97.48         7.12 o                         
  -1   0   7        134.96        126.24         6.24 o                         
   0   0   7          5.27          7.78         0.97 o                         
   1   0   7         98.36         86.17         4.45 o                         
   2   0   7         26.94         25.89         1.30 o                         
   3   0   7        234.67        208.89        17.10 o                         
   4   0   7       1050.51        701.82       163.68 o                         
   5   0   7         33.40         34.12         4.73 o                         
   6   0   7        470.52        468.15        48.85 o                         
   7   0   7        423.73        410.93        23.54 o                         
   8   0   7          0.71          2.44         0.92 o                         
  -6   1   7          0.03         -0.31         0.61 o                         
  -5   1   7        185.15        213.77        18.02 o                         
  -4   1   7         98.61        143.28         9.32 o                         
  -3   1   7         54.35         57.01         2.67 o                         
  -2   1   7         88.61        112.70         9.16 o                         
  -1   1   7          9.46         11.07         1.71 o                         
   0   1   7          0.61          1.40         0.41 o                         
   1   1   7         37.28         34.63         2.00 o                         
   2   1   7       1120.15        957.14       193.00 o                         
   3   1   7         10.53          6.47         0.60 o                         
   4   1   7         31.76         36.64         2.59 o                         
   5   1   7          1.67          2.90         0.35 o                         
   7   1   7        786.38        626.38        50.70 o                         
   8   1   7        197.25        203.49        11.88 o                         
   9   1   7         39.44         35.12         3.67 o                         
  -6   2   7          8.43          8.25         1.83 o                         
  -5   2   7         19.63         19.53         1.71 o                         
  -4   2   7        264.14        329.72        20.03 o                         
  -3   2   7        124.07        138.54         7.11 o                         
  -2   2   7        310.56        269.19        16.28 o                         
  -1   2   7         81.76         72.60         3.75 o                         
   0   2   7          0.15          1.30         0.25 o                         
   1   2   7          1.47          1.53         0.31 o                         
   2   2   7        152.83        138.25         7.82 o                         
   3   2   7        300.25        248.82        13.34 o                         
   4   2   7        292.69        264.65        10.76 o                         
   6   2   7         32.07         34.79         2.74 o                         
   7   2   7          0.23          0.00         0.22 o                         
   8   2   7        138.03        133.47        11.00 o                         
   9   2   7        145.39        134.39        11.61 o                         
  -6   3   7         57.05         46.12         5.19 o                         
  -5   3   7          1.57          1.37         0.65 o                         
  -4   3   7        433.29        583.67        34.21 o                         
  -3   3   7         99.26        104.89         5.64 o                         
  -2   3   7         98.57         74.37         5.21 o                         
  -1   3   7        235.59        218.51        13.25 o                         
   0   3   7        231.96        182.91         8.90 o                         
   1   3   7        367.80        443.46        28.08 o                         
   2   3   7        670.49        588.05        34.67 o                         
   3   3   7        504.73        446.56        21.09 o                         
   4   3   7        126.45        148.63         5.57 o                         
   5   3   7         82.24         80.88         5.20 o                         
   6   3   7         35.25         34.41         1.46 o                         
   7   3   7        772.67        807.33        38.33 o                         
   8   3   7        302.88        331.52        19.11 o                         
   9   3   7          8.17          9.47         1.53 o                         
  -5   4   7         41.85         34.33         6.11 o                         
  -4   4   7        438.25        506.96        43.68 o                         
  -3   4   7         20.98         20.33         3.21 o                         
  -2   4   7         66.51         64.02         7.79 o                         
  -1   4   7        399.02        331.74        19.74 o                         
   0   4   7         90.36         87.29         3.99 o                         
   1   4   7         21.39         20.31         1.17 o                         
   2   4   7         70.03         81.70         3.55 o                         
   3   4   7        190.95        169.49         6.38 o                         
   4   4   7        807.43        751.30        61.70 o                         
   5   4   7         74.79         76.30         3.31 o                         
   6   4   7        335.89        350.42        16.63 o                         
   7   4   7         11.16         10.90         0.81 o                         
   8   4   7        156.08        173.10        11.51 o                         
   9   4   7         75.91         72.24         4.54 o                         
  -3   5   7         32.02         34.17         3.21 o                         
  -2   5   7        124.16        123.09        12.22 o                         
  -1   5   7         66.91         66.13         4.81 o                         
   0   5   7         14.39         16.09         1.10 o                         
   1   5   7         39.54         33.44         1.32 o                         
   2   5   7        961.40        965.08        79.41 o                         
   3   5   7         16.82         16.88         1.02 o                         
   4   5   7        135.66        158.51         6.66 o                         
   5   5   7         49.41         51.02         2.17 o                         
   6   5   7        449.60        429.41        15.65 o                         
   7   5   7        331.07        303.63        20.96 o                         
   8   5   7        314.43        340.21        19.65 o                         
   9   5   7         12.77         12.42         1.51 o                         
  -4   6   7         46.91         55.59         5.19 o                         
  -3   6   7       1178.45       1133.04        93.46 o                         
  -2   6   7        742.13        685.99        33.03 o                         
  -1   6   7        315.52        332.89        20.73 o                         
   1   6   7        173.27        191.19         8.02 o                         
   3   6   7        662.00        606.08        28.49 o                         
   4   6   7          2.05          3.02         0.33 o                         
   5   6   7         87.99         82.98         3.75 o                         
   6   6   7         89.67         81.69         3.68 o                         
   7   6   7        431.91        395.20        32.38 o                         
  -3   7   7         14.45         22.23         2.19 o                         
  -2   7   7          0.70          0.96         0.72 o                         
   0   7   7         16.64         15.34         1.05 o                         
   2   7   7        108.75        112.72         4.44 o                         
   3   7   7        518.67        497.66        23.61 o                         
   4   7   7       1394.40       1233.22       101.10 o                         
   5   7   7        340.23        338.42        15.98 o                         
   6   7   7        512.18        476.88        19.54 o                         
   7   7   7         21.93         19.68         1.36 o                         
   8   7   7        430.53        408.64        33.60 o                         
  -2   8   7         35.25         36.15         3.14 o                         
  -1   8   7          2.89          3.67         1.83 o                         
   0   8   7        551.85        602.93        37.57 o                         
   1   8   7         60.57         62.95         3.75 o                         
   2   8   7        189.90        180.27         7.65 o                         
   3   8   7        215.42        203.03         8.55 o                         
   4   8   7        135.30        130.55         5.94 o                         
   5   8   7          0.93          1.33         0.32 o                         
   6   8   7          0.19         -0.06         0.21 o                         
   7   8   7        494.04        478.73        28.47 o                         
  -1   9   7        389.86        310.90        29.63 o                         
   0   9   7          4.83          5.80         0.72 o                         
   1   9   7         52.99         55.87         2.64 o                         
   2   9   7          7.56          9.50         0.62 o                         
   3   9   7          4.96          5.66         0.42 o                         
   4   9   7        189.73        182.15        10.40 o                         
   5   9   7         94.37         88.45         4.73 o                         
   6   9   7          3.34          3.47         0.48 o                         
   2  10   7         17.89         19.05         1.13 o                         
   3  10   7        282.74        334.04        20.31 o                         
   4  10   7         14.81         18.02         4.58 o                         
  -1  -8   8          1.06          0.07         0.33 o                         
   0  -8   8          4.86          3.50         0.54 o                         
   1  -8   8        228.96        232.92        11.22 o                         
   2  -8   8        304.15        304.62        14.51 o                         
   3  -8   8          4.43          4.15         0.79 o                         
  -3  -7   8          8.94          6.67         0.77 o                         
  -2  -7   8         32.81         35.55         2.98 o                         
  -1  -7   8         28.22         23.74         1.51 o                         
   0  -7   8        408.53        440.54        20.71 o                         
   1  -7   8         30.24         35.62         1.77 o                         
   2  -7   8         33.92         24.95         1.50 o                         
   3  -7   8         80.89         77.23         7.79 o                         
   4  -7   8         30.28         36.28         2.56 o                         
   5  -7   8         65.00         57.92         3.87 o                         
  -4  -6   8         64.83         56.98         3.89 o                         
  -3  -6   8         53.84         51.61         2.96 o                         
  -2  -6   8         24.33         27.96         1.78 o                         
  -1  -6   8          1.15          0.31         0.24 o                         
   0  -6   8        162.72        180.63        23.21 o                         
   1  -6   8        138.01        124.08         8.13 o                         
   2  -6   8        158.83        157.57        13.74 o                         
   3  -6   8         82.48         75.20         3.90 o                         
   4  -6   8         26.95         24.14         3.05 o                         
   5  -6   8        106.89        100.56        12.37 o                         
   6  -6   8        813.50        730.46        42.00 o                         
  -4  -5   8        172.80        168.17        10.03 o                         
  -3  -5   8         15.54         15.31         1.32 o                         
  -2  -5   8         51.45         53.53         2.96 o                         
  -1  -5   8          0.43          0.79         0.23 o                         
   0  -5   8         58.30         54.92         3.44 o                         
   1  -5   8          9.97          9.76         0.85 o                         
   2  -5   8         91.77         75.31         4.86 o                         
   3  -5   8         77.69         67.36         3.46 o                         
   4  -5   8         16.12         15.67         1.39 o                         
   5  -5   8        163.28        174.36        10.36 o                         
   6  -5   8         32.73         33.40         2.75 o                         
   7  -5   8          2.00          3.36         0.92 o                         
  -5  -4   8        201.41        193.00        15.88 o                         
  -3  -4   8         13.10         15.86         1.16 o                         
  -2  -4   8        501.32        512.11        29.37 o                         
  -1  -4   8        105.93        117.21         8.40 o                         
   0  -4   8        279.83        268.03        12.81 o                         
   2  -4   8        215.75        177.05        10.58 o                         
   3  -4   8         40.96         42.65         2.28 o                         
   4  -4   8        414.60        476.06        42.29 o                         
   5  -4   8          0.71          0.81         0.53 o                         
   6  -4   8       1083.07        865.20        69.94 o                         
   7  -4   8        725.04       1027.39        82.47 o                         
   8  -4   8          0.02          0.00         0.61 o                         
  -5  -3   8        254.48        241.73        14.23 o                         
  -4  -3   8         68.68         66.72         4.35 o                         
  -3  -3   8        230.15        234.83        13.70 o                         
  -2  -3   8        564.80        588.40        33.58 o                         
  -1  -3   8        160.22        159.35         9.28 o                         
   1  -3   8         31.61         25.66         2.75 o                         
   3  -3   8        600.64        531.70        43.07 o                         
   4  -3   8        541.04        625.35        35.64 o                         
   5  -3   8        177.69        215.99        10.71 o                         
   7  -3   8        466.68        553.25        31.64 o                         
   8  -3   8          5.18          4.28         0.92 o                         
  -5  -2   8        185.05        151.82         9.13 o                         
  -4  -2   8        530.79        497.26        28.71 o                         
  -3  -2   8        397.42        435.50        25.15 o                         
  -2  -2   8        239.01        245.46        14.51 o                         
  -1  -2   8        421.96        500.28        28.94 o                         
   0  -2   8        189.92        189.41        24.13 o                         
   3  -2   8        563.31        608.52        34.77 o                         
   4  -2   8        423.44        426.90        24.41 o                         
   5  -2   8         34.18         34.97         2.38 o                         
   7  -2   8        896.63       1120.13       107.65 o                         
  -5  -1   8         34.05         32.59         4.28 o                         
  -4  -1   8          2.89          4.72         0.51 o                         
  -3  -1   8        266.02        273.94        21.99 o                         
  -2  -1   8         50.51         61.85         3.85 o                         
  -1  -1   8         22.93         27.04         1.60 o                         
   0  -1   8        342.63        398.21        48.72 o                         
   1  -1   8        457.97        428.19        34.82 o                         
   3  -1   8        415.99        465.35        25.31 o                         
   4  -1   8         39.65         36.02         2.04 o                         
   5  -1   8          2.12          2.40         0.35 o                         
   6  -1   8        249.10        303.74        28.86 o                         
   7  -1   8        109.07        118.49         7.02 o                         
   8  -1   8        706.13        776.01        62.61 o                         
   9  -1   8         30.81         23.52         2.44 o                         
  -5   0   8         91.22         79.19         4.99 o                         
  -4   0   8        353.22        281.82        16.40 o                         
  -3   0   8         13.91         18.73         1.25 o                         
  -2   0   8          4.82          7.36         0.76 o                         
  -1   0   8         81.20        102.53         6.46 o                         
   0   0   8         74.43         86.98         5.65 o                         
   1   0   8        190.32        195.38        11.34 o                         
   2   0   8          1.23          2.68         0.34 o                         
   3   0   8          0.11          1.06         0.31 o                         
   4   0   8         57.51         63.52         3.28 o                         
   5   0   8         50.99         40.89         4.12 o                         
   6   0   8        114.52        133.37         7.88 o                         
   7   0   8         80.39         96.31         5.83 o                         
   8   0   8         11.35         12.22         1.37 o                         
   9   0   8         21.40         18.94         2.14 o                         
  -5   1   8         87.95         72.39         7.33 o                         
  -4   1   8         18.42         18.59         1.62 o                         
  -3   1   8         66.86         62.00         6.11 o                         
  -2   1   8         21.49         26.10         1.40 o                         
  -1   1   8          3.27          3.32         0.48 o                         
   1   1   8         26.38         38.15         3.36 o                         
   2   1   8        490.84        471.11        28.08 o                         
   3   1   8         90.60         97.89         4.92 o                         
   4   1   8         69.29         76.23         4.54 o                         
   5   1   8         64.64         62.42         4.29 o                         
   6   1   8        940.13        867.34        69.94 o                         
   7   1   8        468.49        507.10        29.04 o                         
   8   1   8        101.49         98.65         8.55 o                         
   9   1   8         25.35         26.57         2.75 o                         
  -5   2   8        536.44        437.66        36.35 o                         
  -4   2   8         37.11         41.13         2.69 o                         
  -3   2   8         87.41        113.30         7.83 o                         
  -2   2   8         50.12         56.99         4.18 o                         
  -1   2   8        512.08        546.56        31.71 o                         
   1   2   8        242.60        246.79        14.25 o                         
   2   2   8         99.83        104.65         5.21 o                         
   3   2   8        629.39        568.96        47.04 o                         
   4   2   8          0.18          0.43         0.20 o                         
   6   2   8          1.66          2.05         0.63 o                         
   7   2   8         63.43         71.71         4.42 o                         
   8   2   8        489.88        483.80        27.64 o                         
   9   2   8         27.94         22.30         2.44 o                         
  -5   3   8         30.80         32.38         3.97 o                         
  -4   3   8          2.51          1.22         0.51 o                         
  -3   3   8        721.82        894.14       102.78 o                         
  -2   3   8         31.92         48.67         4.12 o                         
  -1   3   8        288.05        261.65        15.94 o                         
   0   3   8          6.30          6.04         0.69 o                         
   1   3   8        645.65        566.82        45.51 o                         
   2   3   8       1134.59       1274.15       103.85 o                         
   3   3   8        128.32        116.34         7.09 o                         
   4   3   8         29.07         25.22         1.50 o                         
   5   3   8          0.95          1.55         0.31 o                         
   6   3   8        312.97        301.22        17.38 o                         
   7   3   8        325.38        324.04        18.79 o                         
   8   3   8         20.33         18.84         1.35 o                         
   9   3   8          0.13          0.61         0.61 o                         
  -4   4   8         13.48         14.63         1.53 o                         
  -3   4   8        319.99        373.84        22.55 o                         
  -2   4   8         54.43         53.76         7.64 o                         
  -1   4   8        179.18        195.34        12.04 o                         
   0   4   8         74.43         87.96         7.02 o                         
   1   4   8        550.36        548.00        26.08 o                         
   2   4   8        389.44        355.65        14.80 o                         
   3   4   8        211.03        196.42         8.36 o                         
   4   4   8         78.11         80.04         3.20 o                         
   5   4   8        153.00        163.21         7.92 o                         
   6   4   8          0.56          1.72         0.42 o                         
   7   4   8         89.52         85.59         5.10 o                         
   8   4   8         89.53         90.05         5.03 o                         
   9   4   8        406.43        395.20        32.38 o                         
  -4   5   8          5.16          6.41         1.22 o                         
  -3   5   8         25.71         32.68         3.36 o                         
  -2   5   8         46.58         37.14         3.22 o                         
  -1   5   8        449.04        434.24        37.40 o                         
   1   5   8        125.04        127.95         6.40 o                         
   2   5   8        109.77        116.80         4.55 o                         
   3   5   8         22.23         28.30         1.76 o                         
   4   5   8          5.74          8.04         0.58 o                         
   5   5   8        319.28        297.14        14.21 o                         
   6   5   8        100.43        101.94         4.85 o                         
   7   5   8        341.35        362.67        13.22 o                         
   8   5   8        262.78        292.17        25.50 o                         
  -3   6   8          8.57         10.20         1.68 o                         
  -2   6   8         90.82         89.00        10.23 o                         
  -1   6   8       1283.96       1206.03        99.57 o                         
   0   6   8        292.70        266.17        13.43 o                         
   1   6   8        719.66        692.44        28.31 o                         
   2   6   8          5.51          6.65         0.56 o                         
   3   6   8         96.79         85.87         3.47 o                         
   4   6   8        117.61        110.38         4.81 o                         
   5   6   8         78.14         91.61         7.94 o                         
   6   6   8        133.31        124.79         5.43 o                         
   7   6   8         15.52         15.64         0.90 o                         
   8   6   8         20.51         21.80         2.07 o                         
  -2   7   8          0.24          0.83         0.57 o                         
  -1   7   8        133.92        125.75         7.24 o                         
   0   7   8        295.14        297.40        14.82 o                         
   1   7   8         23.30         16.77         0.93 o                         
   2   7   8        144.91        146.56         6.24 o                         
   3   7   8        170.21        175.71         8.69 o                         
   4   7   8        231.53        220.36        10.95 o                         
   5   7   8          7.25          5.81         0.49 o                         
   6   7   8         35.82         44.46         1.92 o                         
   7   7   8          4.61          7.19         0.74 o                         
  -1   8   8          4.92          7.18         1.37 o                         
   0   8   8        404.96        369.13        17.73 o                         
   1   8   8         32.83         27.96         1.44 o                         
   2   8   8        124.94        119.13         6.12 o                         
   3   8   8          3.51          4.24         0.43 o                         
   4   8   8        109.35        100.41         4.48 o                         
   5   8   8        213.64        202.91        10.02 o                         
   6   8   8        338.23        359.11        19.14 o                         
   1   9   8        392.98        422.71        20.27 o                         
   2   9   8          1.18          1.99         0.44 o                         
   3   9   8         24.90         28.86         2.29 o                         
   4   9   8        203.25        236.07        19.55 o                         
   5   9   8         14.92         16.33         1.28 o                         
  -1  -7   9         33.97         53.72         5.04 o                         
   0  -7   9         37.90         46.62         2.60 o                         
   1  -7   9        126.95        121.21         7.43 o                         
   2  -7   9          0.73          0.61         0.39 o                         
   3  -7   9          0.46          0.55         0.51 o                         
  -2  -6   9          0.25         -0.02         0.36 o                         
  -1  -6   9         70.52         65.89         4.37 o                         
   0  -6   9        176.11        198.87        11.86 o                         
   1  -6   9        405.23        378.89        22.02 o                         
   2  -6   9        177.45        183.90        10.71 o                         
   3  -6   9         14.30         15.13         1.03 o                         
   4  -6   9         12.62         13.84         1.39 o                         
   5  -6   9        152.66        156.46        15.71 o                         
  -3  -5   9        133.58        132.35         7.11 o                         
  -2  -5   9          9.91         14.40         1.03 o                         
  -1  -5   9         93.98         87.23         4.56 o                         
   0  -5   9        318.83        299.94        14.27 o                         
   1  -5   9         49.10         48.38         5.04 o                         
   2  -5   9         72.06         63.55         4.21 o                         
   3  -5   9         22.82         23.46         2.15 o                         
   4  -5   9        273.43        280.07        16.30 o                         
   5  -5   9        121.65        133.08        10.08 o                         
   6  -5   9          4.34          4.52         0.73 o                         
  -3  -4   9         59.20         66.00         4.17 o                         
  -2  -4   9         22.15         23.82         1.75 o                         
  -1  -4   9         27.49         28.44         2.60 o                         
   0  -4   9        249.29        236.09        11.45 o                         
   1  -4   9        417.76        450.35        44.73 o                         
   2  -4   9         32.95         31.88         2.98 o                         
   3  -4   9         22.22         22.38         1.39 o                         
   4  -4   9        700.71        677.80        76.66 o                         
   5  -4   9        178.18        184.78        10.91 o                         
   6  -4   9        323.85        244.62        20.16 o                         
  -4  -3   9        230.70        245.17        14.45 o                         
  -3  -3   9         73.80         73.79         4.61 o                         
  -1  -3   9         34.57         30.69         3.82 o                         
   0  -3   9        778.68        666.09        54.06 o                         
   1  -3   9        147.76        179.26        14.97 o                         
   2  -3   9        108.65        110.81         6.90 o                         
   3  -3   9        131.01        113.93         7.02 o                         
   4  -3   9          0.35          0.10         0.35 o                         
   5  -3   9          8.97          9.66         1.70 o                         
   6  -3   9        271.67        266.00        21.99 o                         
   7  -3   9          3.94          4.58         0.92 o                         
  -4  -2   9        230.49        211.84        12.50 o                         
  -3  -2   9        631.96        632.60        36.28 o                         
  -2  -2   9          3.90          3.03         0.47 o                         
  -1  -2   9        182.70        179.65        10.58 o                         
   1  -2   9          2.88          4.02         0.79 o                         
   3  -2   9         38.32         41.38         2.27 o                         
   6  -2   9         27.19         31.00         2.16 o                         
   7  -2   9         13.66         13.13         1.83 o                         
   8  -2   9        105.12        106.29         8.86 o                         
  -4  -1   9          7.89          5.95         0.61 o                         
  -3  -1   9        437.23        431.85        34.82 o                         
  -2  -1   9         67.23         67.44         8.55 o                         
  -1  -1   9         84.74         87.94         5.39 o                         
   0  -1   9          0.06          2.75         0.92 o                         
   1  -1   9          5.29         10.30         1.28 o                         
   2  -1   9        582.14        623.33        54.37 o                         
   3  -1   9         84.00         90.54         3.99 o                         
   4  -1   9         44.63         42.67         2.39 o                         
   5  -1   9         22.05         30.85         2.38 o                         
   6  -1   9        723.15        855.19        95.13 o                         
   7  -1   9          0.14          1.07         0.46 o                         
   8  -1   9        188.74        210.41        17.41 o                         
  -4   0   9          0.05          1.10         0.46 o                         
  -3   0   9         25.08         24.52         2.97 o                         
  -2   0   9         33.84         30.56         2.44 o                         
  -1   0   9          8.52         12.36         1.01 o                         
   0   0   9        778.71        822.70        47.39 o                         
   1   0   9        608.45        550.34        31.64 o                         
   2   0   9         20.81         23.00         1.54 o                         
   3   0   9          0.08          0.73         0.20 o                         
   4   0   9        113.60        116.11         7.64 o                         
   5   0   9        226.80        206.05        12.09 o                         
   6   0   9        167.26        197.65        19.09 o                         
   7   0   9         10.40          8.91         0.95 o                         
   8   0   9         20.73         21.38         2.44 o                         
  -4   1   9        144.96        171.01        14.97 o                         
  -3   1   9        112.00        161.59        10.48 o                         
  -2   1   9        175.36        166.14         9.50 o                         
  -1   1   9         10.48         11.25         0.91 o                         
   0   1   9       1039.32       1083.25        88.88 o                         
   1   1   9         92.13         79.67         4.45 o                         
   2   1   9         34.86         39.80         2.54 o                         
   3   1   9          1.50          3.18         0.53 o                         
   4   1   9         14.68         10.97         0.85 o                         
   5   1   9         15.38         11.98         0.95 o                         
   6   1   9        201.29        216.84        20.16 o                         
   7   1   9        460.82        538.79        30.88 o                         
   8   1   9          2.77          3.36         0.92 o                         
  -4   2   9         33.39         29.93         3.67 o                         
  -3   2   9        106.71        137.89         9.09 o                         
  -2   2   9         57.05         72.61         5.50 o                         
  -1   2   9        141.78        133.90         6.33 o                         
   1   2   9        407.53        460.25        27.49 o                         
   2   2   9        255.80        219.17        10.62 o                         
   4   2   9          0.39          0.46         0.25 o                         
   5   2   9        738.33        664.76        60.93 o                         
   6   2   9         20.40         20.66         1.17 o                         
   7   2   9         23.39         24.94         1.73 o                         
   8   2   9         90.19         87.05         7.64 o                         
  -4   3   9         38.98         36.04         4.28 o                         
  -3   3   9          4.43          3.67         1.22 o                         
  -2   3   9        102.47        149.49        14.95 o                         
  -1   3   9        678.68        586.37        47.95 o                         
   0   3   9        309.05        288.78        13.95 o                         
   1   3   9         55.54         65.21         3.57 o                         
   2   3   9        404.16        360.61        14.73 o                         
   3   3   9        139.53        118.25         7.79 o                         
   4   3   9          0.02          0.23         0.25 o                         
   5   3   9        526.69        595.25        34.12 o                         
   6   3   9        394.24        416.88        16.80 o                         
   7   3   9         89.74         91.85         4.58 o                         
   8   3   9         26.92         29.48         2.16 o                         
  -3   4   9         13.13         16.59         3.36 o                         
  -2   4   9        229.89        216.20        21.07 o                         
  -1   4   9        159.16        161.30        10.39 o                         
   0   4   9        855.90        794.03        63.53 o                         
   1   4   9          1.60          2.03         0.26 o                         
   2   4   9        133.82        101.63         7.18 o                         
   3   4   9          2.40          3.20         0.75 o                         
   4   4   9         80.45         73.08         3.24 o                         
   5   4   9         31.28         37.09         2.00 o                         
   6   4   9          9.77         10.65         0.76 o                         
   7   4   9        202.34        220.04         9.70 o                         
   8   4   9          3.57          3.39         0.65 o                         
  -3   5   9          2.92          2.44         0.92 o                         
  -2   5   9          5.54          5.79         0.95 o                         
  -1   5   9         10.20         13.95         1.30 o                         
   0   5   9        156.98        166.43        14.05 o                         
   1   5   9        547.23        492.16        28.07 o                         
   2   5   9        204.10        214.83        10.57 o                         
   3   5   9         20.52         16.58         0.92 o                         
   4   5   9        180.52        167.07         6.40 o                         
   5   5   9        119.73        112.05         5.74 o                         
   6   5   9        343.10        368.73        15.15 o                         
   7   5   9        269.19        292.93        10.79 o                         
   8   5   9        144.94        165.98         6.98 o                         
  -2   6   9         49.78         56.20         5.19 o                         
  -1   6   9         36.56         24.13         2.75 o                         
   0   6   9        343.44        336.15        16.72 o                         
   1   6   9          0.79          2.78         0.37 o                         
   2   6   9          2.91          5.14         0.44 o                         
   3   6   9         12.30         12.41         0.79 o                         
   4   6   9        202.76        182.01         7.72 o                         
   5   6   9         14.93         16.18         0.89 o                         
   6   6   9          3.31          2.11         0.34 o                         
   7   6   9        216.44        232.63         9.65 o                         
  -1   7   9         65.88         54.91         7.94 o                         
   0   7   9         58.05         58.65         4.46 o                         
   1   7   9          1.64          2.99         0.55 o                         
   2   7   9        666.09        644.65        26.29 o                         
   3   7   9        317.76        302.55        12.56 o                         
   4   7   9          8.63         11.10         0.81 o                         
   5   7   9        224.02        264.41        12.92 o                         
   6   7   9        110.28        142.46         7.11 o                         
   1   8   9         43.90         50.86         2.80 o                         
   2   8   9        215.10        190.71         9.55 o                         
   3   8   9         58.86         56.12         3.17 o                         
   4   8   9         20.10         24.41         1.59 o                         
   5   8   9        155.27        144.77         7.40 o                         
   1  -6  10          4.62          5.69         0.72 o                         
   2  -6  10         80.83         80.64         7.79 o                         
   3  -6  10         56.89         57.35         3.99 o                         
  -1  -5  10          2.05          2.16         0.42 o                         
   1  -5  10         45.84         50.09         3.65 o                         
   2  -5  10        256.31        245.11        14.58 o                         
   3  -5  10        121.12        111.63         7.02 o                         
   4  -5  10        242.04        241.65        14.25 o                         
   5  -5  10        282.11        423.24        41.68 o                         
  -2  -4  10          9.55          8.71         1.06 o                         
  -1  -4  10        754.48        819.14        46.75 o                         
   0  -4  10        272.09        258.15        12.45 o                         
   1  -4  10        574.82        569.77        33.04 o                         
   2  -4  10        111.62        106.74         6.80 o                         
   3  -4  10          0.07          0.41         0.35 o                         
   4  -4  10        144.47        148.04         8.85 o                         
   5  -4  10        258.17        277.57        24.13 o                         
   6  -4  10         15.79         15.58         1.83 o                         
  -2  -3  10         97.22        103.23         9.47 o                         
  -1  -3  10          6.55          7.93         0.85 o                         
   0  -3  10        698.77        651.74        37.25 o                         
   1  -3  10          0.46          0.98         0.51 o                         
   2  -3  10          9.40         10.15         1.17 o                         
   3  -3  10        350.34        321.10        18.68 o                         
   4  -3  10          0.62          0.71         0.38 o                         
   5  -3  10         20.35         19.73         1.51 o                         
   6  -3  10         53.44         63.53         5.80 o                         
  -3  -2  10          0.30          0.38         0.29 o                         
  -2  -2  10         23.48         19.78         1.52 o                         
  -1  -2  10         59.89         54.15         3.52 o                         
   1  -2  10        148.88        134.39        11.61 o                         
   3  -2  10         27.81         34.71         2.08 o                         
   4  -2  10        339.40        349.91        23.67 o                         
   5  -2  10         87.81         91.96         5.82 o                         
   6  -2  10        651.58        727.18        58.64 o                         
   7  -2  10        178.01        209.50        17.41 o                         
  -3  -1  10        189.16        179.32        10.68 o                         
  -2  -1  10          5.60          5.46         0.66 o                         
  -1  -1  10        256.61        262.53        15.22 o                         
   0  -1  10        253.68        252.43        19.24 o                         
   1  -1  10        258.62        285.22        13.79 o                         
   2  -1  10         14.40         12.74         1.10 o                         
   3  -1  10        114.13        109.19         5.86 o                         
   4  -1  10          0.44          0.38         0.39 o                         
   5  -1  10          8.29          9.50         0.74 o                         
   6  -1  10          0.58          0.76         0.76 o                         
   7  -1  10          5.42          6.72         1.22 o                         
  -3   0  10         14.53         15.23         2.14 o                         
  -2   0  10         49.71         45.78         2.93 o                         
  -1   0  10       1414.68       2055.35       168.26 o                         
   0   0  10        878.93        964.77        79.72 o                         
   1   0  10        690.86        677.80        31.85 o                         
   2   0  10         14.86         17.19         1.27 o                         
   3   0  10          0.12          0.04         0.27 o                         
   4   0  10        524.11        504.92        23.80 o                         
   5   0  10        466.13        474.58        38.48 o                         
   6   0  10          0.83          2.35         0.92 o                         
   7   0  10          1.02          1.83         0.61 o                         
   8   0  10         45.53         57.12         5.19 o                         
  -3   1  10          0.68          0.31         0.61 o                         
  -2   1  10         15.05         19.50         1.41 o                         
  -1   1  10         48.41         54.55         4.36 o                         
   0   1  10        460.53        487.66        28.57 o                         
   1   1  10        654.12        634.32        51.31 o                         
   2   1  10         46.66         50.65         2.85 o                         
   3   1  10        434.10        418.91        19.92 o                         
   4   1  10          7.28         12.23         1.08 o                         
   5   1  10         80.65         76.70         4.90 o                         
   6   1  10        391.35        475.33        45.49 o                         
   7   1  10         34.81         37.05         2.59 o                         
   8   1  10          1.04          0.31         0.61 o                         
  -3   2  10         11.10         10.08         1.83 o                         
  -2   2  10        118.21         99.88         9.16 o                         
  -1   2  10        342.19        311.67        14.63 o                         
   0   2  10        100.51        105.80         6.41 o                         
   1   2  10         14.13          9.21         0.75 o                         
   2   2  10         12.14         11.02         0.81 o                         
   3   2  10         83.16         67.00         3.61 o                         
   4   2  10         34.58         46.07         4.43 o                         
   5   2  10         76.04         77.99         5.28 o                         
   6   2  10         46.66         48.55         2.52 o                         
   7   2  10         18.55         17.54         1.53 o                         
   8   2  10         34.36         33.90         3.36 o                         
  -2   3  10         81.55         58.34         5.80 o                         
  -1   3  10        193.73        254.83        26.11 o                         
   0   3  10        265.83        224.59        13.05 o                         
   1   3  10        146.19        114.38         5.93 o                         
   2   3  10         85.89         60.88         3.35 o                         
   3   3  10         95.94         77.69         5.13 o                         
   4   3  10        379.53        255.85        15.10 o                         
   5   3  10        398.34        386.34        22.46 o                         
   6   3  10         69.95        131.84         8.61 o                         
   7   3  10          4.83          7.32         1.08 o                         
  -2   4  10        178.31        146.00        12.83 o                         
  -1   4  10        271.00        273.28        33.60 o                         
   0   4  10        363.78        308.82        21.84 o                         
   1   4  10        284.11        312.98        18.61 o                         
   2   4  10          8.00          7.40         0.95 o                         
   3   4  10          0.61          0.46         0.46 o                         
   4   4  10        413.94        385.98        20.58 o                         
   5   4  10        240.72        215.30        17.72 o                         
   6   4  10        290.96        288.90        13.64 o                         
   7   4  10          0.44          0.31         0.31 o                         
  -1   5  10         14.71         13.13         2.14 o                         
   0   5  10         22.61         24.39         2.29 o                         
   1   5  10        148.33        176.24        17.10 o                         
   2   5  10          3.05          3.67         0.52 o                         
   3   5  10         73.70         69.09         4.05 o                         
   4   5  10        281.60        266.67        13.38 o                         
   5   5  10        162.14        192.03         8.60 o                         
   6   5  10        291.91        325.33        13.36 o                         
   7   5  10         25.80         21.93         1.46 o                         
   0   6  10        103.45        102.01         9.16 o                         
   1   6  10          9.22         14.60         1.68 o                         
   2   6  10        345.26        325.77        13.75 o                         
   3   6  10          1.27          2.12         0.45 o                         
   4   6  10         85.08        102.31         4.99 o                         
   5   6  10        169.83        214.66        10.48 o                         
   6   6  10          8.29          6.60         0.63 o                         
   1   7  10        111.69        114.84         9.16 o                         
   2   7  10         82.66         75.57         3.96 o                         
   3   7  10         15.49         19.27         1.32 o                         
   4   7  10        195.09        205.78        17.41 o                         
   5   7  10        418.99        420.86        36.35 o                         
   1  -4  11         86.08         69.61         4.86 o                         
   2  -4  11         72.68         69.66         4.74 o                         
   3  -4  11         79.68         74.69         5.35 o                         
   4  -4  11         65.16         60.84         4.10 o                         
   0  -3  11        272.69        259.46        15.22 o                         
   1  -3  11        400.08        361.60        29.93 o                         
   2  -3  11         12.47         12.76         1.39 o                         
   3  -3  11         82.19         68.43         4.64 o                         
   4  -3  11        424.52        360.23        20.95 o                         
   5  -3  11        104.89        124.62        10.69 o                         
  -1  -2  11        164.54        150.83        11.90 o                         
   0  -2  11         24.85         27.61         1.98 o                         
   1  -2  11          0.69          0.92         0.48 o                         
   2  -2  11         97.26        115.86        14.36 o                         
   3  -2  11          1.95          1.59         0.37 o                         
   4  -2  11       1018.07        910.25        52.05 o                         
   5  -2  11          5.46          7.45         0.95 o                         
   6  -2  11          5.62          8.86         1.53 o                         
  -1  -1  11        186.10        177.34        14.36 o                         
   0  -1  11         51.16         43.82         7.02 o                         
   1  -1  11         25.56         28.73         2.13 o                         
   2  -1  11        149.34        151.44         7.75 o                         
   3  -1  11         75.49         99.24         5.14 o                         
   4  -1  11         61.65         71.24         4.91 o                         
   5  -1  11         11.74         14.06         1.65 o                         
   6  -1  11        162.51        174.98        14.66 o                         
  -1   0  11         35.83         31.23         2.75 o                         
   0   0  11        245.46        224.03        20.77 o                         
   1   0  11        288.81        304.18        24.74 o                         
   2   0  11        145.01        143.48         7.25 o                         
   3   0  11          5.09          3.98         0.61 o                         
   4   0  11        838.46        843.40        48.69 o                         
   5   0  11        619.29        642.25        37.15 o                         
   6   0  11         32.22         30.67         1.70 o                         
  -1   1  11          0.01          0.24         0.20 o                         
   0   1  11          8.51          7.86         1.07 o                         
   1   1  11         31.13         27.20         1.91 o                         
   2   1  11         17.58         24.90         1.66 o                         
   3   1  11          2.80          5.63         0.61 o                         
   4   1  11         58.59         54.29         3.96 o                         
   5   1  11         29.21         21.20         1.84 o                         
   6   1  11         17.96         15.93         1.39 o                         
  -1   2  11          3.04          4.58         0.43 o                         
   0   2  11        112.08        145.75         9.24 o                         
   1   2  11         24.50         16.76         1.68 o                         
   2   2  11        116.13        102.41         5.36 o                         
   3   2  11          7.82         11.23         0.90 o                         
   4   2  11        791.63        785.87        44.81 o                         
   5   2  11        123.09        132.39         9.62 o                         
   6   2  11          5.18          8.29         0.87 o                         
  -1   3  11         42.19         33.60         3.97 o                         
   0   3  11         40.96         48.09         3.85 o                         
   1   3  11          6.68          7.39         0.77 o                         
   2   3  11          0.80          2.98         0.49 o                         
   3   3  11         20.41         15.69         1.29 o                         
   4   3  11          0.72          1.75         0.44 o                         
   5   3  11          2.53          1.16         0.51 o                         
   6   3  11          7.60          7.25         0.88 o                         
   0   4  11         23.08         18.94         2.44 o                         
   1   4  11          0.03          0.17         0.27 o                         
   2   4  11          4.74          5.94         0.80 o                         
   3   4  11         24.66         28.52         1.90 o                         
   4   4  11         58.64         79.34         4.18 o                         
   5   4  11        525.36        641.65        51.92 o                         
   6   4  11         27.65         30.49         2.75 o                         
   1   5  11         44.76         47.31         4.89 o                         
   2   5  11         54.39         65.69         4.25 o                         
   3   5  11          9.53         10.14         1.45 o                         
   4   5  11        376.76        462.32        26.97 o                         
   5   5  11         78.78         96.48         9.16 o                         
   2  -1  12        113.85        153.07         9.74 o                         
   3  -1  12         63.96         98.57         5.25 o                         
   4  -1  12          2.11          4.89         1.83 o                         
   1   0  12         93.19        119.54         7.85 o                         
   2   0  12          2.60          7.96         1.83 o                         
   3   0  12        257.92        339.61        27.79 o                         
   4   0  12         16.16         17.08         1.87 o                         
   1   1  12          2.33          4.23         0.70 o                         
   2   1  12        189.75        298.77        17.99 o                         
   3   1  12        225.76        309.78        18.54 o                         
   4   1  12          4.18          5.63         0.87 o                         
   2   2  12         55.99         63.27         4.46 o                         
   3   2  12        221.07        277.30        16.69 o                         
   4   2  12        467.13        499.66        29.25 o                         
   3   3  12        232.24        245.54        22.30 o                         
                                                                                
