# Supplementary material for: A new triclinic polymorph of 6,6′-{(1E,1E′)-[(1,2-di­phenyl­ethane-1,2-di­yl)bis­(aza­neylyl­idene)]bis­(methane­ylyl­idene)}bis­(2-chloro­phenol)
Source: Acta Crystallogr E Crystallogr Commun. 2025 Oct 17;81(Pt 11):1023–7. doi: 10.1107/S2056989025008850 (PMC12589836; doi:10.1107/S2056989025008850)
Supplement: Supplementary file 3 [file e-81-01023-Isup3.cml]

<?xml version="1.0" ?>
<cml>
<molecule id="m1">
  <atomArray>
    <atom id="a1" elementType="C"
          x2="5.35181193796776" y2="0.010086088974152752" />
    <atom id="a2" elementType="C"
          x2="5.351811937967762" y2="-1.529913911025849" />
    <atom id="a3" elementType="C"
          x2="4.018132816139726" y2="-2.2999139110258486" />
    <atom id="a4" elementType="C"
          x2="2.684453694311691" y2="-1.529913911025849" />
    <atom id="a5" elementType="C"
          x2="2.68445369431169" y2="0.010086088974150975" />
    <atom id="a6" elementType="C"
          x2="4.018132816139724" y2="0.7800860889741514" />
    <atom id="a7" elementType="C"
          x2="-9.318658402140628" y2="-3.8399139110258504" />
    <atom id="a8" elementType="C"
          x2="-9.31865840214063" y2="-2.2999139110258477" />
    <atom id="a9" elementType="C"
          x2="-7.984979280312594" y2="-1.5299139110258482" />
    <atom id="a10" elementType="C"
          x2="-6.651300158484556" y2="-2.2999139110258477" />
    <atom id="a11" elementType="C"
          x2="-6.651300158484556" y2="-3.8399139110258487" />
    <atom id="a12" elementType="C"
          x2="-7.984979280312592" y2="-4.609913911025848" />
    <atom id="a13" elementType="C"
          x2="0.017095450655620237" y2="-4.609913911025848" />
    <atom id="a14" elementType="C"
          x2="0.017095450655619793" y2="-6.149913911025851" />
    <atom id="a15" elementType="C"
          x2="-1.3165836711724168" y2="-6.9199139110258505" />
    <atom id="a16" elementType="C"
          x2="-2.650262793000452" y2="-6.149913911025847" />
    <atom id="a17" elementType="C"
          x2="-2.650262793000451" y2="-4.609913911025848" />
    <atom id="a18" elementType="C"
          x2="-1.316583671172415" y2="-3.8399139110258487" />
    <atom id="a19" elementType="C"
          x2="-1.3165836711724128" y2="0.7800860889741532" />
    <atom id="a20" elementType="C"
          x2="-2.6502627930004503" y2="0.010086088974151863" />
    <atom id="a21" elementType="C"
          x2="-3.983941914828485" y2="0.7800860889741523" />
    <atom id="a22" elementType="C"
          x2="-3.983941914828485" y2="2.3200860889741524" />
    <atom id="a23" elementType="C"
          x2="-2.6502627930004503" y2="3.0900860889741524" />
    <atom id="a24" elementType="C"
          x2="-1.3165836711724146" y2="2.320086088974153" />
    <atom id="a25" elementType="C"
          x2="-2.650262793000451" y2="-1.5299139110258482" />
    <atom id="a26" elementType="C"
          x2="-1.3165836711724155" y2="-2.2999139110258486" />
    <atom id="a27" elementType="N"
          x2="0.017095450655619793" y2="-1.529913911025849" />
    <atom id="a28" elementType="N"
          x2="-3.983941914828487" y2="-2.2999139110258477" />
    <atom id="a29" elementType="C"
          x2="1.350774572483655" y2="-2.2999139110258486" />
    <atom id="a30" elementType="C"
          x2="-5.317621036656522" y2="-1.5299139110258482" />
    <atom id="a31" elementType="O"
          x2="1.3507745724836533" y2="0.7800860889741497" />
    <atom id="a32" elementType="O"
          x2="-7.984979280312594" y2="0.010086088974150975" />
    <atom id="a33" elementType="Cl"
          x2="4.018132816139724" y2="2.320086088974152" />
    <atom id="a34" elementType="Cl"
          x2="-10.652337523968665" y2="-1.5299139110258482" />
  </atomArray>
  <bondArray>
    <bond atomRefs2="a1 a2" order="1" />
    <bond atomRefs2="a1 a6" order="2" />
    <bond atomRefs2="a2 a3" order="2" />
    <bond atomRefs2="a3 a4" order="1" />
    <bond atomRefs2="a4 a5" order="2" />
    <bond atomRefs2="a5 a6" order="1" />
    <bond atomRefs2="a7 a8" order="1" />
    <bond atomRefs2="a7 a12" order="2" />
    <bond atomRefs2="a8 a9" order="2" />
    <bond atomRefs2="a9 a10" order="1" />
    <bond atomRefs2="a10 a11" order="2" />
    <bond atomRefs2="a11 a12" order="1" />
    <bond atomRefs2="a13 a14" order="1" />
    <bond atomRefs2="a13 a18" order="2" />
    <bond atomRefs2="a14 a15" order="2" />
    <bond atomRefs2="a15 a16" order="1" />
    <bond atomRefs2="a16 a17" order="2" />
    <bond atomRefs2="a17 a18" order="1" />
    <bond atomRefs2="a19 a20" order="1" />
    <bond atomRefs2="a19 a24" order="2" />
    <bond atomRefs2="a20 a21" order="2" />
    <bond atomRefs2="a21 a22" order="1" />
    <bond atomRefs2="a22 a23" order="2" />
    <bond atomRefs2="a23 a24" order="1" />
    <bond atomRefs2="a20 a25" order="1" />
    <bond atomRefs2="a18 a26" order="1" />
    <bond atomRefs2="a26 a25" order="1" />
    <bond atomRefs2="a26 a27" order="1" />
    <bond atomRefs2="a25 a28" order="1" />
    <bond atomRefs2="a27 a29" order="2">
      <bondStereo>T</bondStereo>
    </bond>
    <bond atomRefs2="a28 a30" order="2">
      <bondStereo>T</bondStereo>
    </bond>
    <bond atomRefs2="a30 a10" order="1" />
    <bond atomRefs2="a29 a4" order="1" />
    <bond atomRefs2="a5 a31" order="1" />
    <bond atomRefs2="a9 a32" order="1" />
    <bond atomRefs2="a6 a33" order="1" />
    <bond atomRefs2="a8 a34" order="1" />
  </bondArray>
</molecule>
</cml>
